# Supplementary material for: Crystal structure of a new hybrid anti­mony–halide-based compound for possible non-linear optical applications
Source: Acta Crystallogr E Crystallogr Commun. 2015 Apr 18;71(Pt 5):498–501. doi: 10.1107/S2056989015007379 (PMC4420081; doi:10.1107/S2056989015007379)
Supplement: Supplementary file 1 [file e-71-00498-sup1.cif]

##############################################################################
#                                                                            #
# This CIF contains the data in a paper accepted for publication in          #
# Acta Crystallographica Section E. It conforms to the requirements of       #
# Notes for Authors for Acta Crystallographica Section E, and has been       #
# peer reviewed under the auspices of the IUCr Commission on Journals.       #
#                                                                            #
# Full details of the Crystallographic Information File format               #
# are given in the paper "The Crystallographic Information File (CIF):       #
# a New Standard Archive File for Crystallography" by S. R. Hall, F. H.      #
# Allen and I. D. Brown [Acta Cryst. (1991), A47, 655-685].                  #
#                                                                            #
# The current version of the core CIF dictionary is obtainable from          #
# ftp://ftp.iucr.org/pub/cif_core.dic.                                       #
#                                                                            #
# Software is freely available for graphical display of the structure(s)     #
# in this CIF. For information consult the CIF software page                 #
# http://www.iucr.org/resources/cif/software.                                #
#                                                                            #
# This file may be used for bona fide research purposes within the           #
# scientific community so long as proper attribution is given to the journal # 
# article from which it was obtained.                                        #
#                                                                            #
##############################################################################
data_I
_audit_creation_method     SHELXL-97
_chemical_name_systematic
;\
<i>catena</i>-poly[[[bis(1,4-diazoniabicyclo[2.2.2]octane)
[tetraachloridoantimonate(III)]-\m-chlorido-[tetrachloridoantimonate(III)]-\
\m-chlorido]] monohydrate]
;
_chemical_name_common
;
;
_chemical_formula_moiety     '2 (C6 H14 N2 +),  Sb2 Cl10 2-, H2 O'
_chemical_formula_sum     'C12 H30 Cl10 N4 O Sb2'
_chemical_formula_iupac     '(C6 H14 N2)2 [Sb2 Cl10], H2 O'
_chemical_formula_weight     844.40
_chemical_melting_point     594
_symmetry_cell_setting     orthorhombic
_symmetry_space_group_name_H-M     'P n a 21'
_symmetry_space_group_name_Hall     'P 2c -2n'
loop_
    _symmetry_equiv_pos_as_xyz
    'x, y, z'
    '-x, -y, z+1/2'
    '-x+1/2, y+1/2, z+1/2'
    'x+1/2, -y+1/2, z'
_cell_length_a     29.122(3)
_cell_length_b     8.4029(10)
_cell_length_c     11.358(2)
_cell_angle_alpha     90.00
_cell_angle_beta     90.00
_cell_angle_gamma     90.00
_cell_volume     2779.4(7)
_cell_formula_units_Z     4
_cell_measurement_reflns_used     3492
_cell_measurement_theta_min     2.4
_cell_measurement_theta_max     27.0
_cell_measurement_temperature     298(2)
_exptl_crystal_description     prism
_exptl_crystal_colour     colourless
_exptl_crystal_size_max     0.13
_exptl_crystal_size_mid     0.06
_exptl_crystal_size_min     0.02
_exptl_crystal_density_diffrn     2.018
_exptl_crystal_density_meas     ?
_exptl_crystal_density_method     'not measured'
_exptl_crystal_F_000     1640
_exptl_absorpt_coefficient_mu     2.920
_exptl_absorpt_correction_type     psi-scan
_exptl_absorpt_process_details
;
(North <i>et al.</i>, 1968)
;
_exptl_absorpt_correction_T_min     0.3578
_exptl_absorpt_correction_T_max     0.5545
_exptl_special_details
;
Absorption correction: North <i>et al.</i> (1968)
Number of psi-scan sets used was   6
Theta correction was applied.
Averaged transmission function was used.
No Fourier smoothing was applied.
;
_diffrn_ambient_temperature     298(2)
_diffrn_radiation_type     MoK\a
_diffrn_radiation_wavelength     0.71073
_diffrn_radiation_source     'fine-focus sealed tube'
_diffrn_radiation_monochromator     graphite
_diffrn_measurement_device_type     'Enraf--Nonius CAD-4'
_diffrn_measurement_method     'non-profiled omega/2theta scans'
_diffrn_detector_area_resol_mean     ?
_diffrn_reflns_number     7000
_diffrn_reflns_av_R_equivalents     0.0411
_diffrn_reflns_av_sigmaI/netI     0.0372
_diffrn_reflns_theta_min     2.27
_diffrn_reflns_theta_max     26.97
_diffrn_reflns_theta_full     26.97
_diffrn_measured_fraction_theta_max     1.000
_diffrn_measured_fraction_theta_full     1.000
_diffrn_reflns_limit_h_min     -37
_diffrn_reflns_limit_h_max     1
_diffrn_reflns_limit_k_min     -10
_diffrn_reflns_limit_k_max     10
_diffrn_reflns_limit_l_min     -1
_diffrn_reflns_limit_l_max     14
_diffrn_standards_number     2
_diffrn_standards_interval_count     ?
_diffrn_standards_interval_time     120
_diffrn_standards_decay_%     -1
_refine_special_details
;
 Refinement of F^2^ against ALL reflections.  The weighted R-factor wR and
 goodness of fit S are based on F^2^, conventional R-factors R are based
 on F, with F set to zero for negative F^2^. The threshold expression of
 F^2^ > 2sigma(F^2^) is used only for calculating R-factors(gt) etc. and is
 not relevant to the choice of reflections for refinement.  R-factors based
 on F^2^ are statistically about twice as large as those based on F, and R-
 factors based on ALL data will be even larger.
;
_reflns_number_total     3492
_reflns_number_gt     2988
_reflns_threshold_expression     I>2sigma(I)
_refine_ls_structure_factor_coef     Fsqd
_refine_ls_matrix_type     full
_refine_ls_R_factor_all     0.0379
_refine_ls_R_factor_gt     0.0256
_refine_ls_wR_factor_gt     0.0642
_refine_ls_wR_factor_ref     0.0701
_refine_ls_goodness_of_fit_ref     1.092
_refine_ls_restrained_S_all     1.092
_refine_ls_number_reflns     3492
_refine_ls_number_parameters     273
_refine_ls_number_restraints     5
_refine_ls_hydrogen_treatment     mixed
_refine_ls_weighting_scheme     calc
_refine_ls_weighting_details
         'calc w=1/[\s^2^(Fo^2^)+(0.0316P)^2^+2.3277P] where P=(Fo^2^+2Fc^2^)/3'
_atom_sites_solution_hydrogens     geom
_atom_sites_solution_primary     direct
_atom_sites_solution_secondary     difmap
_refine_ls_shift/su_max     0.001
_refine_ls_shift/su_mean     0.000
_refine_diff_density_max     0.719
_refine_diff_density_min     -0.621
_refine_ls_extinction_method
;
SHELXL97 (Sheldrick, 2008)
;
_refine_ls_extinction_coef     0.00168(12)
_refine_ls_extinction_expression
                                  'Fc^*^=kFc[1+0.001xFc^2^\l^3^/sin(2\q)]^-1/4^'
_refine_ls_abs_structure_details
;
Flack (1983), 66 Friedel pairs
;
_refine_ls_abs_structure_Flack     -0.01(3)
loop_
    _atom_type_symbol
    _atom_type_description
    _atom_type_scat_dispersion_real
    _atom_type_scat_dispersion_imag
    _atom_type_scat_source
    'C' 'C' 0.0033 0.0016
                         'International Tables Vol C Tables 4.2.6.8 and 6.1.1.4'
    'H' 'H' 0.0000 0.0000
                         'International Tables Vol C Tables 4.2.6.8 and 6.1.1.4'
    'Cl' 'Cl' 0.1484 0.1585
                         'International Tables Vol C Tables 4.2.6.8 and 6.1.1.4'
    'N' 'N' 0.0061 0.0033
                         'International Tables Vol C Tables 4.2.6.8 and 6.1.1.4'
    'O' 'O' 0.0106 0.0060
                         'International Tables Vol C Tables 4.2.6.8 and 6.1.1.4'
    'Sb' 'Sb' -0.5866 1.5461
                         'International Tables Vol C Tables 4.2.6.8 and 6.1.1.4'
_computing_data_collection
;
CAD-4 EXPRESS (Duisenberg, 1992)
;
_computing_cell_refinement
;
CAD-4 EXPRESS (Duisenberg, 1992)
;
_computing_data_reduction
;
XCAD4 (Harms & Wocadlo, 1995)
;
_computing_structure_solution
;
SHELXS97 (Sheldrick, 2008)
;
_computing_structure_refinement
;
SHELXL97 (Sheldrick, 2008)
;
_computing_molecular_graphics
;
DIAMOND (Brandenburg, 2006)
;
_computing_publication_material
;
publCIF (Westrip, 2010)
;
loop_
    _atom_site_type_symbol
    _atom_site_label
    _atom_site_fract_x
    _atom_site_fract_y
    _atom_site_fract_z
    _atom_site_U_iso_or_equiv
    _atom_site_adp_type
    _atom_site_calc_flag
    _atom_site_refinement_flags
    _atom_site_occupancy
    _atom_site_symmetry_multiplicity
    _atom_site_disorder_assembly
    _atom_site_disorder_group
    Sb Sb1 0.593657(12) 0.74481(3) 0.49688(3) 0.02787(11) Uani d . 1 1 . .
    Sb Sb2 0.657146(11) 0.24077(3) 0.22050(3) 0.02842(11) Uani d . 1 1 . .
    Cl Cl1 0.57361(5) 0.54093(18) 0.66622(15) 0.0452(4) Uani d . 1 1 . .
    Cl Cl2 0.61712(8) 0.5151(2) 0.3671(2) 0.0760(6) Uani d . 1 1 . .
    Cl Cl3 0.57606(5) 0.97355(17) 0.67100(15) 0.0437(3) Uani d . 1 1 . .
    Cl Cl4 0.61408(7) 0.9753(2) 0.3459(2) 0.0765(6) Uani d . 1 1 . .
    Cl Cl5 0.67713(6) 0.75095(17) 0.56999(19) 0.0522(4) Uani d . 1 1 . .
    Cl Cl6 0.50864(7) 0.7328(2) 0.3883(2) 0.0619(5) Uani d . 1 1 . .
    Cl Cl7 0.69068(7) 0.4519(2) 0.09980(17) 0.0645(5) Uani d . 1 1 . .
    Cl Cl8 0.68555(6) 0.0345(2) 0.08973(16) 0.0562(5) Uani d . 1 1 . .
    Cl Cl9 0.74068(5) 0.19561(18) 0.34215(18) 0.0430(3) Uani d . 1 1 . .
    Cl Cl10 0.58708(5) 0.25828(14) 0.1013(2) 0.0478(4) Uani d . 1 1 . .
    N N1 0.49311(19) 0.2444(5) 0.5900(5) 0.0390(12) Uani d . 1 1 . .
    H H1 0.5113(15) 0.2480(6) 0.659(6) 0.047 Uiso calc R 1 1 . .
    N N2 0.44602(17) 0.2354(5) 0.4084(5) 0.0378(11) Uani d D 1 1 . .
    H H2 0.4294(4) 0.2318(5) 0.3440(16) 0.045 Uiso calc RD 1 1 . .
    N N3 0.72003(16) 0.3837(5) 0.7294(5) 0.0389(11) Uani d . 1 1 . .
    H H3 0.7352(10) 0.475(6) 0.7261(5) 0.047 Uiso calc R 1 1 . .
    N N4 0.6767(2) 0.1317(6) 0.7367(7) 0.068(2) Uani d . 1 1 . .
    H H4 0.6616(14) 0.044(8) 0.7384(7) 0.082 Uiso calc R 1 1 . .
    C C1 0.5235(2) 0.2498(6) 0.4859(7) 0.0455(16) Uani d . 1 1 . .
    H H1A 0.5447 0.1609 0.4882 0.055 Uiso calc R 1 1 . .
    H H1B 0.5412 0.3475 0.4867 0.055 Uiso calc R 1 1 . .
    C C2 0.4952(2) 0.2417(8) 0.3748(8) 0.059(2) Uani d . 1 1 . .
    H H2A 0.5010 0.3347 0.3264 0.071 Uiso calc R 1 1 . .
    H H2B 0.5033 0.1476 0.3299 0.071 Uiso calc R 1 1 . .
    C C3 0.4365(2) 0.0911(7) 0.4788(6) 0.0481(17) Uani d . 1 1 . .
    H H3A 0.4434 -0.0030 0.4326 0.058 Uiso calc R 1 1 . .
    H H3B 0.4043 0.0880 0.5001 0.058 Uiso calc R 1 1 . .
    C C4 0.4656(2) 0.0921(7) 0.5887(6) 0.0479(15) Uani d . 1 1 . .
    H H4A 0.4860 0.0010 0.5891 0.057 Uiso calc R 1 1 . .
    H H4B 0.4461 0.0865 0.6579 0.057 Uiso calc R 1 1 . .
    C C5 0.4622(2) 0.3851(8) 0.5871(6) 0.0510(16) Uani d . 1 1 . .
    H H5A 0.4802 0.4821 0.5888 0.061 Uiso calc R 1 1 . .
    H H5B 0.4423 0.3844 0.6556 0.061 Uiso calc R 1 1 . .
    C C6 0.4333(2) 0.3800(6) 0.4754(6) 0.0467(17) Uani d . 1 1 . .
    H H6A 0.4010 0.3773 0.4953 0.056 Uiso calc R 1 1 . .
    H H6B 0.4391 0.4742 0.4283 0.056 Uiso calc R 1 1 . .
    C C7 0.7097(3) 0.3302(8) 0.6095(6) 0.063(2) Uani d . 1 1 . .
    H H7A 0.7381 0.3127 0.5668 0.075 Uiso calc R 1 1 . .
    H H7B 0.6924 0.4116 0.5685 0.075 Uiso calc R 1 1 . .
    C C8 0.6829(4) 0.1808(11) 0.6134(8) 0.092(4) Uani d . 1 1 . .
    H H8A 0.6532 0.1972 0.5767 0.110 Uiso calc R 1 1 . .
    H H8B 0.6989 0.0981 0.5702 0.110 Uiso calc R 1 1 . .
    C C9 0.6768(2) 0.4080(7) 0.7935(7) 0.0473(15) Uani d . 1 1 . .
    H H9A 0.6577 0.4839 0.7516 0.057 Uiso calc R 1 1 . .
    H H9B 0.6831 0.4505 0.8712 0.057 Uiso calc R 1 1 . .
    C C10 0.6519(2) 0.2512(6) 0.8042(8) 0.0479(18) Uani d . 1 1 . .
    H H10A 0.6502 0.2195 0.8862 0.057 Uiso calc R 1 1 . .
    H H10B 0.6208 0.2617 0.7744 0.057 Uiso calc R 1 1 . .
    C C11 0.7484(3) 0.2641(9) 0.7941(10) 0.081(3) Uani d . 1 1 . .
    H H11A 0.7525 0.2964 0.8754 0.097 Uiso calc R 1 1 . .
    H H11B 0.7784 0.2535 0.7577 0.097 Uiso calc R 1 1 . .
    C C12 0.7221(3) 0.1056(10) 0.7878(11) 0.107(4) Uani d . 1 1 . .
    H H12A 0.7391 0.0303 0.7399 0.129 Uiso calc R 1 1 . .
    H H12B 0.7190 0.0612 0.8662 0.129 Uiso calc R 1 1 . .
    O O 0.65412(17) 0.8095(7) 0.8407(6) 0.0637(14) Uani d D 1 1 . .
    H H13A 0.662(3) 0.760(8) 0.780(4) 0.070 Uiso d D 1 1 . .
    H H13B 0.674(2) 0.788(9) 0.890(5) 0.070 Uiso d D 1 1 . .
loop_
    _atom_site_aniso_label
    _atom_site_aniso_U_11
    _atom_site_aniso_U_22
    _atom_site_aniso_U_33
    _atom_site_aniso_U_12
    _atom_site_aniso_U_13
    _atom_site_aniso_U_23
    Sb1 0.0343(2) 0.02365(18) 0.0257(2) -0.00135(12) 0.00135(16) -0.00099(18)
    Sb2 0.03007(18) 0.02876(19) 0.0264(2) 0.00021(12) -0.00028(17) -0.0021(2)
    Cl1 0.0497(9) 0.0439(7) 0.0421(8) -0.0053(6) -0.0007(7) -0.0001(7)
    Cl2 0.0915(15) 0.0703(11) 0.0662(14) 0.0140(11) 0.0062(12) -0.0308(11)
    Cl3 0.0418(8) 0.0419(7) 0.0473(8) 0.0013(6) -0.0043(7) 0.0077(7)
    Cl4 0.0833(14) 0.0808(13) 0.0655(14) -0.0231(11) -0.0066(13) 0.0276(12)
    Cl5 0.0457(8) 0.0532(9) 0.0578(12) -0.0055(7) 0.0018(8) 0.0039(8)
    Cl6 0.0538(10) 0.0626(11) 0.0695(14) -0.0031(8) 0.0168(10) 0.0005(10)
    Cl7 0.0750(12) 0.0718(11) 0.0466(10) -0.0361(9) -0.0079(10) 0.0184(9)
    Cl8 0.0638(11) 0.0643(9) 0.0406(9) 0.0285(8) -0.0105(8) -0.0222(8)
    Cl9 0.0429(7) 0.0501(7) 0.0360(7) 0.0012(7) 0.0007(7) -0.0113(7)
    Cl10 0.0447(8) 0.0333(7) 0.0652(12) 0.0041(5) -0.0225(8) -0.0034(7)
    N1 0.044(3) 0.038(3) 0.035(3) 0.001(2) -0.007(2) 0.000(2)
    N2 0.039(3) 0.036(2) 0.038(3) 0.0019(18) -0.007(2) 0.003(2)
    N3 0.046(3) 0.033(2) 0.038(3) -0.0052(18) 0.004(3) -0.003(2)
    N4 0.089(5) 0.028(2) 0.088(5) -0.010(3) 0.049(4) 0.000(3)
    C1 0.034(3) 0.041(3) 0.062(5) -0.004(2) 0.004(3) 0.003(3)
    C2 0.045(4) 0.089(6) 0.043(4) -0.001(3) 0.003(3) -0.001(4)
    C3 0.057(4) 0.031(2) 0.057(4) -0.008(2) -0.021(4) 0.009(3)
    C4 0.053(4) 0.046(3) 0.044(4) -0.011(3) -0.002(3) 0.013(3)
    C5 0.055(4) 0.051(3) 0.047(4) 0.012(3) 0.000(3) -0.009(3)
    C6 0.057(4) 0.032(3) 0.051(4) 0.010(3) -0.014(3) -0.004(3)
    C7 0.110(7) 0.051(3) 0.026(3) -0.031(4) 0.009(4) -0.004(3)
    C8 0.133(9) 0.087(6) 0.054(5) -0.071(6) 0.028(6) -0.035(5)
    C9 0.052(4) 0.038(3) 0.052(4) 0.002(3) 0.008(3) -0.015(3)
    C10 0.047(4) 0.051(4) 0.046(4) 0.004(3) 0.017(3) 0.004(3)
    C11 0.056(5) 0.111(7) 0.075(7) 0.033(5) -0.011(5) -0.004(5)
    C12 0.103(8) 0.071(5) 0.148(10) 0.047(5) 0.079(7) 0.060(6)
    O 0.055(3) 0.067(3) 0.069(4) 0.017(2) -0.010(3) -0.016(3)
_geom_special_details
;
 All esds (except the esd in the dihedral angle between two l.s. planes)
 are estimated using the full covariance matrix.  The cell esds are taken
 into account individually in the estimation of esds in distances, angles
 and torsion angles; correlations between esds in cell parameters are only
 used when they are defined by crystal symmetry.  An approximate (isotropic)
 treatment of cell esds is used for estimating esds involving l.s. planes.
;
loop_
    _geom_bond_atom_site_label_1
    _geom_bond_atom_site_label_2
    _geom_bond_site_symmetry_2
    _geom_bond_distance
    _geom_bond_publ_flag
    Sb1 Cl2 . 2.5233(18) ?
    Sb1 Cl5 . 2.5695(18) ?
    Sb1 Cl1 . 2.6411(17) ?
    Sb1 Cl4 . 2.654(2) ?
    Sb1 Cl6 . 2.768(2) ?
    Sb1 Cl3 . 2.8051(17) ?
    Sb2 Cl8 . 2.4277(15) ?
    Sb2 Cl7 . 2.4457(17) ?
    Sb2 Cl10 . 2.4532(16) ?
    Sb2 Cl9 . 2.8233(17) ?
    Sb2 Cl2 . 3.073(2) ?
    Sb2 Cl4 1_545 2.9291(19) ?
    N1 C1 . 1.477(9) ?
    N1 C5 . 1.487(8) ?
    N1 C4 . 1.510(7) ?
    N1 H1 . 0.9496 ?
    N2 C3 . 1.478(7) ?
    N2 C6 . 1.481(7) ?
    N2 C2 . 1.483(9) ?
    N2 H2 . 0.8784 ?
    N3 C7 . 1.465(8) ?
    N3 C9 . 1.469(8) ?
    N3 C11 . 1.494(9) ?
    N3 H3 . 0.8858 ?
    N4 C10 . 1.456(8) ?
    N4 C12 . 1.462(12) ?
    N4 C8 . 1.471(11) ?
    N4 H4 . 0.8565 ?
    C1 C2 . 1.508(11) ?
    C1 H1A . 0.9700 ?
    C1 H1B . 0.9700 ?
    C2 H2A . 0.9700 ?
    C2 H2B . 0.9700 ?
    C3 C4 . 1.507(9) ?
    C3 H3A . 0.9700 ?
    C3 H3B . 0.9700 ?
    C4 H4A . 0.9700 ?
    C4 H4B . 0.9700 ?
    C5 C6 . 1.521(9) ?
    C5 H5A . 0.9700 ?
    C5 H5B . 0.9700 ?
    C6 H6A . 0.9700 ?
    C6 H6B . 0.9700 ?
    C7 C8 . 1.480(10) ?
    C7 H7A . 0.9700 ?
    C7 H7B . 0.9700 ?
    C8 H8A . 0.9700 ?
    C8 H8B . 0.9700 ?
    C9 C10 . 1.509(7) ?
    C9 H9A . 0.9700 ?
    C9 H9B . 0.9700 ?
    C10 H10A . 0.9700 ?
    C10 H10B . 0.9700 ?
    C11 C12 . 1.538(11) ?
    C11 H11A . 0.9700 ?
    C11 H11B . 0.9700 ?
    C12 H12A . 0.9700 ?
    C12 H12B . 0.9700 ?
    O H13A . 0.84(2) ?
    O H13B . 0.82(2) ?
loop_
    _geom_angle_atom_site_label_1
    _geom_angle_atom_site_label_2
    _geom_angle_atom_site_label_3
    _geom_angle_site_symmetry_1
    _geom_angle_site_symmetry_3
    _geom_angle
    _geom_angle_publ_flag
    Cl2 Sb1 Cl5 . . 87.02(7) ?
    Cl2 Sb1 Cl1 . . 89.38(7) ?
    Cl5 Sb1 Cl1 . . 89.25(6) ?
    Cl2 Sb1 Cl4 . . 96.90(9) ?
    Cl5 Sb1 Cl4 . . 88.98(6) ?
    Cl1 Sb1 Cl4 . . 173.38(6) ?
    Cl2 Sb1 Cl6 . . 87.36(7) ?
    Cl5 Sb1 Cl6 . . 172.33(7) ?
    Cl1 Sb1 Cl6 . . 95.92(6) ?
    Cl4 Sb1 Cl6 . . 86.51(6) ?
    Cl2 Sb1 Cl3 . . 170.28(7) ?
    Cl5 Sb1 Cl3 . . 86.05(5) ?
    Cl1 Sb1 Cl3 . . 83.72(5) ?
    Cl4 Sb1 Cl3 . . 89.79(6) ?
    Cl6 Sb1 Cl3 . . 100.12(5) ?
    Cl8 Sb2 Cl7 . . 92.23(8) ?
    Cl8 Sb2 Cl10 . . 89.35(6) ?
    Cl7 Sb2 Cl10 . . 88.82(7) ?
    Cl8 Sb2 Cl9 . . 84.83(5) ?
    Cl7 Sb2 Cl9 . . 91.59(6) ?
    Cl10 Sb2 Cl9 . . 174.17(6) ?
    Cl4 Sb2 Cl10 1_545 . 87.62(5)   ?
    Cl2 Sb2 Cl10 . . 86.49(6)   ?
    Cl4 Sb2 Cl9 1_545 . 91.63(5)   ?
    Cl2 Sb2 Cl9 . . 99.35(5)   ?
    Cl8 Sb2 Cl4 . 1_545 84.24(6)   ?
    Cl4 Sb2 Cl2 1_545 . 98.36(5)   ?
    Cl2 Sb2 Cl7 . . 84.89(6)   ?
    Cl2 Sb2 Cl8 . . 174.98(6)   ?
    Cl4 Sb2 Cl7 1_545 . 175.00(6)   ?
    C1 N1 C5 . . 108.7(5) ?
    C1 N1 C4 . . 109.6(5) ?
    C5 N1 C4 . . 110.6(5) ?
    C1 N1 H1 . . 109.3 ?
    C5 N1 H1 . . 109.3 ?
    C4 N1 H1 . . 109.3 ?
    C3 N2 C6 . . 110.4(5) ?
    C3 N2 C2 . . 110.4(5) ?
    C6 N2 C2 . . 110.1(5) ?
    C3 N2 H2 . . 108.6 ?
    C6 N2 H2 . . 108.6 ?
    C2 N2 H2 . . 108.6 ?
    C7 N3 C9 . . 109.1(5) ?
    C7 N3 C11 . . 111.4(6) ?
    C9 N3 C11 . . 108.9(6) ?
    C7 N3 H3 . . 109.1 ?
    C9 N3 H3 . . 109.1 ?
    C11 N3 H3 . . 109.1 ?
    C10 N4 C12 . . 110.1(7) ?
    C10 N4 C8 . . 111.6(7) ?
    C12 N4 C8 . . 108.0(8) ?
    C10 N4 H4 . . 109.0 ?
    C12 N4 H4 . . 109.0 ?
    C8 N4 H4 . . 109.0 ?
    N1 C1 C2 . . 110.0(5) ?
    N1 C1 H1A . . 109.7 ?
    C2 C1 H1A . . 109.7 ?
    N1 C1 H1B . . 109.7 ?
    C2 C1 H1B . . 109.7 ?
    H1A C1 H1B . . 108.2 ?
    N2 C2 C1 . . 108.3(6) ?
    N2 C2 H2A . . 110.0 ?
    C1 C2 H2A . . 110.0 ?
    N2 C2 H2B . . 110.0 ?
    C1 C2 H2B . . 110.0 ?
    H2A C2 H2B . . 108.4 ?
    N2 C3 C4 . . 109.8(5) ?
    N2 C3 H3A . . 109.7 ?
    C4 C3 H3A . . 109.7 ?
    N2 C3 H3B . . 109.7 ?
    C4 C3 H3B . . 109.7 ?
    H3A C3 H3B . . 108.2 ?
    C3 C4 N1 . . 108.1(5) ?
    C3 C4 H4A . . 110.1 ?
    N1 C4 H4A . . 110.1 ?
    C3 C4 H4B . . 110.1 ?
    N1 C4 H4B . . 110.1 ?
    H4A C4 H4B . . 108.4 ?
    N1 C5 C6 . . 109.3(5) ?
    N1 C5 H5A . . 109.8 ?
    C6 C5 H5A . . 109.8 ?
    N1 C5 H5B . . 109.8 ?
    C6 C5 H5B . . 109.8 ?
    H5A C5 H5B . . 108.3 ?
    N2 C6 C5 . . 108.3(5) ?
    N2 C6 H6A . . 110.0 ?
    C5 C6 H6A . . 110.0 ?
    N2 C6 H6B . . 110.0 ?
    C5 C6 H6B . . 110.0 ?
    H6A C6 H6B . . 108.4 ?
    N3 C7 C8 . . 109.9(6) ?
    N3 C7 H7A . . 109.7 ?
    C8 C7 H7A . . 109.7 ?
    N3 C7 H7B . . 109.7 ?
    C8 C7 H7B . . 109.7 ?
    H7A C7 H7B . . 108.2 ?
    N4 C8 C7 . . 109.3(6) ?
    N4 C8 H8A . . 109.8 ?
    C7 C8 H8A . . 109.8 ?
    N4 C8 H8B . . 109.8 ?
    C7 C8 H8B . . 109.8 ?
    H8A C8 H8B . . 108.3 ?
    N3 C9 C10 . . 109.3(5) ?
    N3 C9 H9A . . 109.8 ?
    C10 C9 H9A . . 109.8 ?
    N3 C9 H9B . . 109.8 ?
    C10 C9 H9B . . 109.8 ?
    H9A C9 H9B . . 108.3 ?
    N4 C10 C9 . . 108.7(5) ?
    N4 C10 H10A . . 109.9 ?
    C9 C10 H10A . . 109.9 ?
    N4 C10 H10B . . 109.9 ?
    C9 C10 H10B . . 109.9 ?
    H10A C10 H10B . . 108.3 ?
    N3 C11 C12 . . 106.5(7) ?
    N3 C11 H11A . . 110.4 ?
    C12 C11 H11A . . 110.4 ?
    N3 C11 H11B . . 110.4 ?
    C12 C11 H11B . . 110.4 ?
    H11A C11 H11B . . 108.6 ?
    N4 C12 C11 . . 109.8(6) ?
    N4 C12 H12A . . 109.7 ?
    C11 C12 H12A . . 109.7 ?
    N4 C12 H12B . . 109.7 ?
    C11 C12 H12B . . 109.7 ?
    H12A C12 H12B . . 108.2 ?
    H13A O H13B . . 105(4) ?
loop_
    _geom_hbond_atom_site_label_D
    _geom_hbond_atom_site_label_H
    _geom_hbond_atom_site_label_A
    _geom_hbond_site_symmetry_A
    _geom_hbond_distance_DH
    _geom_hbond_distance_HA
    _geom_hbond_distance_DA
    _geom_hbond_angle_DHA
    N1 H1 Cl6 2_665 0.95 2.67 3.391(6) 134
    N2 H2 Cl1 2_664 0.88 2.78 3.378(4) 126
    N2 H2 Cl3 2_664 0.88 2.62 3.281(6) 133
    N2 H2 O 2_664 0.88 2.46 3.040(7) 124
    N3 H3 Cl8 3_655 0.89 2.82 3.418(7) 126
    N3 H3 Cl9 3_655 0.89 2.38 3.132(9) 143
    N4 H4 Cl3 1_545 0.87 2.66 3.303(6) 131
    N4 H4 O 1_545 0.87 2.30 3.026(8) 143
    O H13A Cl5 1_555 0.84 2.43 3.185(7) 151
    O H13B Cl9 3_655 0.83 2.66 3.210(5) 126
_iucr_refine_instructions_details
;
TITL brh6 in P c 21 n
REM  transformed to space group : Pna21
CELL   0.71073 29.1220  8.4029 11.3580   90.000   90.000   90.000
ZERR   4        0.0030  0.0010  0.0020    0.000    0.000    0.000
LATT   -1
SYMM   -X,-Y,1/2+Z
SYMM   1/2-X,1/2+Y,1/2+Z
SYMM   1/2+X,1/2-Y,+Z
SFAC  C    H    CL   N    O    SB
UNIT  48   120  40   16   4    8
MERG   2
DFIX 0.87 0.02 N2 H2
DFIX 0.85 0.02 O H13A
DFIX 0.85 0.02 O H13B
DANG 1.25 H13A H13B
BOND $H
L.S.5
ACTA
WGHT    0.031600    2.327700
EXTI    0.001678
FVAR       0.51407
SB1   6    0.593657    0.744809    0.496875    11.00000    0.03429    0.02365 =
         0.02566   -0.00099    0.00135   -0.00135
SB2   6    0.657146    0.240775    0.220498    11.00000    0.03007    0.02876 =
         0.02644   -0.00213   -0.00028    0.00021
CL1   3    0.573606    0.540930    0.666216    11.00000    0.04967    0.04394 =
         0.04209   -0.00006   -0.00065   -0.00529
CL2   3    0.617121    0.515076    0.367065    11.00000    0.09149    0.07029 =
         0.06617   -0.03075    0.00620    0.01396
CL3   3    0.576061    0.973550    0.671004    11.00000    0.04177    0.04193 =
         0.04730    0.00774   -0.00428    0.00127
CL4   3    0.614077    0.975277    0.345924    11.00000    0.08328    0.08076 =
         0.06551    0.02763   -0.00659   -0.02313
CL5   3    0.677134    0.750952    0.569993    11.00000    0.04569    0.05321 =
         0.05781    0.00394    0.00178   -0.00549
CL6   3    0.508639    0.732811    0.388290    11.00000    0.05384    0.06255 =
         0.06945    0.00049    0.01684   -0.00311
CL7   3    0.690683    0.451927    0.099801    11.00000    0.07500    0.07179 =
         0.04659    0.01844   -0.00791   -0.03612
CL8   3    0.685552    0.034536    0.089726    11.00000    0.06382    0.06427 =
         0.04063   -0.02223   -0.01050    0.02854
CL9   3    0.740678    0.195615    0.342148    11.00000    0.04289    0.05014 =
         0.03605   -0.01132    0.00069    0.00116
CL10  3    0.587075    0.258276    0.101310    11.00000    0.04471    0.03335 =
         0.06520   -0.00336   -0.02249    0.00412
N1    4    0.493112    0.244411    0.590011    11.00000    0.04395    0.03767 =
         0.03548    0.00033   -0.00749    0.00074
AFIX  14
H1    2    0.511261    0.247997    0.659417    11.00000   -1.20000
AFIX   0
N2    4    0.446016    0.235422    0.408409    11.00000    0.03921    0.03644 =
         0.03780    0.00297   -0.00725    0.00195
AFIX  14
H2    2    0.429377    0.231788    0.343964    11.00000   -1.20000
AFIX   0
N3    4    0.720027    0.383660    0.729422    11.00000    0.04579    0.03276 =
         0.03820   -0.00292    0.00361   -0.00516
AFIX  14
H3    2    0.735185    0.474939    0.726096    11.00000   -1.20000
AFIX   0
N4    4    0.676669    0.131675    0.736694    11.00000    0.08946    0.02752 =
         0.08811   -0.00002    0.04944   -0.00953
AFIX  14
H4    2    0.661601    0.044166    0.738443    11.00000   -1.20000
AFIX   0
C1    1    0.523458    0.249766    0.485901    11.00000    0.03379    0.04110 =
         0.06152    0.00331    0.00367   -0.00352
AFIX  23
H1A   2    0.544709    0.160934    0.488225    11.00000   -1.20000
H1B   2    0.541179    0.347501    0.486713    11.00000   -1.20000
AFIX   0
C2    1    0.495176    0.241693    0.374803    11.00000    0.04521    0.08913 =
         0.04279   -0.00070    0.00345   -0.00050
AFIX  23
H2A   2    0.500978    0.334653    0.326405    11.00000   -1.20000
H2B   2    0.503329    0.147645    0.329910    11.00000   -1.20000
AFIX   0
C3    1    0.436545    0.091147    0.478823    11.00000    0.05717    0.03056 =
         0.05651    0.00930   -0.02120   -0.00761
AFIX  23
H3A   2    0.443408   -0.002952    0.432590    11.00000   -1.20000
H3B   2    0.404294    0.088045    0.500053    11.00000   -1.20000
AFIX   0
C4    1    0.465564    0.092129    0.588709    11.00000    0.05349    0.04621 =
         0.04391    0.01285   -0.00184   -0.01109
AFIX  23
H4A   2    0.485992    0.000952    0.589105    11.00000   -1.20000
H4B   2    0.446116    0.086519    0.657917    11.00000   -1.20000
AFIX   0
C5    1    0.462155    0.385132    0.587091    11.00000    0.05507    0.05102 =
         0.04685   -0.00913   -0.00024    0.01210
AFIX  23
H5A   2    0.480207    0.482117    0.588772    11.00000   -1.20000
H5B   2    0.442263    0.384390    0.655589    11.00000   -1.20000
AFIX   0
C6    1    0.433337    0.380043    0.475432    11.00000    0.05727    0.03161 =
         0.05129   -0.00387   -0.01428    0.01034
AFIX  23
H6A   2    0.400957    0.377280    0.495341    11.00000   -1.20000
H6B   2    0.439066    0.474204    0.428263    11.00000   -1.20000
AFIX   0
C7    1    0.709729    0.330217    0.609539    11.00000    0.11010    0.05149 =
         0.02602   -0.00402    0.00937   -0.03063
AFIX  23
H7A   2    0.738129    0.312685    0.566843    11.00000   -1.20000
H7B   2    0.692355    0.411642    0.568548    11.00000   -1.20000
AFIX   0
C8    1    0.682864    0.180837    0.613380    11.00000    0.13344    0.08728 =
         0.05437   -0.03480    0.02832   -0.07110
AFIX  23
H8A   2    0.653151    0.197181    0.576728    11.00000   -1.20000
H8B   2    0.698871    0.098114    0.570211    11.00000   -1.20000
AFIX   0
C9    1    0.676774    0.408005    0.793488    11.00000    0.05207    0.03822 =
         0.05174   -0.01490    0.00838    0.00186
AFIX  23
H9A   2    0.657729    0.483930    0.751609    11.00000   -1.20000
H9B   2    0.683111    0.450457    0.871226    11.00000   -1.20000
AFIX   0
C10   1    0.651861    0.251224    0.804229    11.00000    0.04673    0.05083 =
         0.04616    0.00363    0.01701    0.00448
AFIX  23
H10A  2    0.650216    0.219535    0.886242    11.00000   -1.20000
H10B  2    0.620800    0.261678    0.774373    11.00000   -1.20000
AFIX   0
C11   1    0.748395    0.264054    0.794147    11.00000    0.05590    0.11105 =
         0.07462   -0.00385   -0.01072    0.03340
AFIX  23
H11A  2    0.752542    0.296351    0.875446    11.00000   -1.20000
H11B  2    0.778369    0.253538    0.757726    11.00000   -1.20000
AFIX   0
C12   1    0.722118    0.105587    0.787790    11.00000    0.10266    0.07099 =
         0.14768    0.05976    0.07858    0.04685
AFIX  23
H12A  2    0.739111    0.030327    0.739886    11.00000   -1.20000
H12B  2    0.718983    0.061160    0.866203    11.00000   -1.20000
AFIX   0
O     5    0.654117    0.809543    0.840675    11.00000    0.05514    0.06701 =
         0.06905   -0.01572   -0.01035    0.01658
H13A  2    0.661853    0.759914    0.780093    11.00000   10.07000
H13B  2    0.673830    0.787526    0.890055    11.00000   10.07000
HKLF 4
REM  brh6 in P c 21 n
REM R1 =  0.0256 for   2988 Fo > 4sig(Fo)  and  0.0379 for all   3492 data
REM    273 parameters refined using      5 restraints
END
WGHT      0.0316      2.3276
REM Highest difference peak  0.719,  deepest hole -0.621,  1-sigma level  0.092
Q1    1   0.6419  0.2331  0.2856  11.00000  0.05    0.72
Q2    1   0.6414  0.2386  0.1601  11.00000  0.05    0.66
Q3    1   0.5921  0.7439  0.5778  11.00000  0.05    0.60
Q4    1   0.6558  0.2418  0.1406  11.00000  0.05    0.59
Q5    1   0.6084  0.7440  0.5617  11.00000  0.05    0.59
Q6    1   0.6722  0.2362  0.1626  11.00000  0.05    0.59
Q7    1   0.6755  0.2227  0.2825  11.00000  0.05    0.59
Q8    1   0.6263  0.9033  0.2993  11.00000  0.05    0.58
Q9    1   0.6081  0.7450  0.4332  11.00000  0.05    0.57
Q10   1   0.5088  0.7402  0.4596  11.00000  0.05    0.52
Q11   1   0.7410  0.2327  0.2581  11.00000  0.05    0.46
Q12   1   0.6257  0.5757  0.3017  11.00000  0.05    0.38
Q13   1   0.6816  0.4539  0.0402  11.00000  0.05    0.37
Q14   1   0.6649  0.7392  0.6433  11.00000  0.05    0.36
Q15   1   0.6689  0.0609  0.0201  11.00000  0.05    0.35
Q16   1   0.6185  0.8719  0.7021  11.00000  0.05    0.34
Q17   1   0.5690  0.2547  0.0394  11.00000  0.05    0.33
Q18   1   0.6281  0.4108  0.4212  11.00000  0.05    0.32
Q19   1   0.7237  0.1745  0.4080  11.00000  0.05    0.32
Q20   1   0.5920  0.2210  0.5563  11.00000  0.05    0.32
;
data_New_Global_Publ_Block
_journal_date_recd_electronic     2015-03-31
_journal_date_accepted     2015-04-14
_journal_name_full     'Acta Crystallographica, Section E'
_journal_year     2015
_journal_volume     71
_journal_issue      5
_journal_page_first     498
_journal_page_last     501
_journal_paper_category     GM
_journal_paper_doi     10.1107/S2056989015007379
_journal_coeditor_code     VN2091
_publ_contact_author_name     'Mr Tarek Ben Rhaiem'
_publ_contact_author_address
;
Laboratoire de Mat\'eriaux et Cristallochimie
Facult\'e des Sciences de Tunis
Universit\'e de Tunis El Manar
2092 Manar II Tunis, Tunisia
;
_publ_contact_author_email     'tarekbenrhaiem@hotmail.fr'
_publ_contact_author_fax     ?
_publ_contact_author_phone     '216 96 821 060'
_publ_section_title
;
Crystal structure of a new hybrid antimony--halide-based compound for possible
non-linear optical applications
;
loop_
    _publ_author_name
    _publ_author_footnote
    _publ_author_address
    'Ben Rhaiem, Tarek' .
;
Laboratoire de Mat\'eriaux et Cristallochimie
Facult\'e des Sciences de Tunis
Universit\'e de Tunis El Manar
2092 Manar II Tunis,
Tunisia
;
    'Boughzala, Habib' .
;
Laboratoire de Mat\'eriaux et Cristallochimie
Facult\'e des Sciences de Tunis
Universit\'e de Tunis El Manar
2092 Manar II Tunis,
Tunisia
;
_publ_section_synopsis
;
In a novel one-dimensional hybrid compound, the inorganic part contains zigzag
chains formed by corner-sharing [SbCl~6~]^3-^ octahedra.
1,4-Diazoniabicyclo[2.2.2]octane dications cations are lodged around the
anionic framework. Water molecules play an important role in the structure
connectivity.
;
_database_code_depnum_ccdc_archive     'CCDC 943047'
