# Supplementary material for: Crystal structure of a new hybrid anti­mony–halide-based compound for possible non-linear optical applications
Source: Acta Crystallogr E Crystallogr Commun. 2015 Apr 18;71(Pt 5):498–501. doi: 10.1107/S2056989015007379 (PMC4420081; doi:10.1107/S2056989015007379)
Supplement: Supplementary file 2 [file e-71-00498-Isup2.hkl]

# 
# h,k,l, Fc-squared, Fo-squared, sigma(Fo-squared) and status flag 
# 
data_I
_shelx_title ' brh6 in P c 21 n' 
_shelx_refln_list_code          4 
_shelx_F_calc_maximum      502.16 
_exptl_crystal_F_000      1640.00 
_reflns_d_resolution_high  0.7835 
 
loop_ 
 _symmetry_equiv_pos_as_xyz 
 'x, y, z' 
 '-x, -y, z+1/2' 
 '-x+1/2, y+1/2, z+1/2' 
 'x+1/2, -y+1/2, z' 
 
_cell_length_a    29.1220 
_cell_length_b     8.4029 
_cell_length_c    11.3580 
_cell_angle_alpha  90.000 
_cell_angle_beta   90.000 
_cell_angle_gamma  90.000 
 
_shelx_F_squared_multiplier     1.000 
 
loop_ 
 _refln_index_h 
 _refln_index_k 
 _refln_index_l 
 _refln_F_squared_calc 
 _refln_F_squared_meas 
 _refln_F_squared_sigma 
 _refln_observed_status 
   2   0  -1    31809.74    29413.41    314.94 o 
   4   0  -1    25860.78    27152.75    334.38 o 
   6   0  -1    47212.43    47818.41    511.14 o 
   8   0  -1    70370.16    69260.27    694.67 o 
  10   0  -1    11029.99    10649.81     76.06 o 
  12   0  -1    19408.55    18325.79    108.67 o 
  14   0  -1    24489.45    23558.41    133.53 o 
  16   0  -1     3824.64     3733.44     58.38 o 
  18   0  -1     8049.33     7679.74     88.99 o 
  20   0  -1     2791.63     2620.80     57.52 o 
  22   0  -1     6747.09     6570.61     94.16 o 
  24   0  -1    11016.27    11028.60    128.30 o 
  26   0  -1     6772.45     6625.74    108.53 o 
  28   0  -1     4308.31     4057.95     91.68 o 
  30   0  -1     4451.49     4195.64     95.15 o 
  32   0  -1       76.16       88.76     23.05 o 
  34   0  -1     2641.77     2735.15     90.37 o 
  36   0  -1      863.15      855.45     64.91 o 
   0   1  -1    77779.69    79946.13   4573.81 o 
   1   1  -1      519.26      605.58     16.89 o 
   2   1  -1     4577.95     5090.66    312.49 o 
   3   1  -1      797.10      976.01     18.82 o 
   4   1  -1    92387.01    91236.52   8979.39 o 
   5   1  -1      328.21      459.52     14.88 o 
   6   1  -1    15045.83    13983.99    605.76 o 
   7   1  -1      368.71      359.63     13.92 o 
   8   1  -1     6253.89     6447.40     81.44 o 
   9   1  -1      363.46      353.66     13.82 o 
  10   1  -1    71303.27    74555.50   1106.56 o 
  11   1  -1      176.83      115.07     30.92 o 
  12   1  -1    56301.42    56617.93   1122.64 o 
  13   1  -1      171.73      147.75     49.99 o 
  14   1  -1     3378.16     3313.18     78.16 o 
  15   1  -1      151.28       18.16    227.19 o 
  16   1  -1    28482.14    27933.35    270.02 o 
  17   1  -1      162.67     -382.75   4132.85 o 
  18   1  -1     2402.00     2289.99    193.50 o 
  19   1  -1      302.84      -34.65   3710.25 o 
  20   1  -1     5503.80     5391.03    132.55 o 
  21   1  -1       57.18    -2900.96  11802.57 o 
  22   1  -1    15947.55    15341.58    246.52 o 
  23   1  -1       71.19    -2982.39  10535.36 o 
  24   1  -1      369.47      284.93     76.51 o 
  25   1  -1       32.74    -1714.38   3693.98 o 
  26   1  -1     6269.92     6108.14     75.74 o 
  27   1  -1      139.55    -3973.84   6325.57 o 
  28   1  -1     5674.89     5522.82     76.80 o 
  29   1  -1        2.97    -1105.07   1105.07 o 
  30   1  -1      165.75       94.89     52.46 o 
  31   1  -1       53.07    -1359.08   1359.08 o 
  32   1  -1     3657.25     3326.82     69.40 o 
  33   1  -1       39.01     -205.13    205.13 o 
  34   1  -1      406.77      236.41     22.79 o 
  35   1  -1       52.68      -70.52     70.52 o 
  36   1  -1     1136.20     1081.35     53.46 o 
   1   2  -1     1420.35     1397.68     12.04 o 
   2   2  -1    15999.25    16588.25    602.91 o 
   3   2  -1      409.64      413.79     21.78 o 
   4   2  -1     4760.75     5462.24     79.01 o 
   5   2  -1      801.23      890.20     48.40 o 
   6   2  -1    10866.52    11060.73    290.06 o 
   7   2  -1      420.59      442.76     14.39 o 
   8   2  -1     9689.37     9518.76    245.88 o 
   9   2  -1        9.38      -10.56     27.81 o 
  10   2  -1    15792.57    16247.67    213.32 o 
  11   2  -1     1181.66     1011.81   1827.29 o 
  12   2  -1    64370.68    65824.05   1191.83 o 
  13   2  -1     1914.93     1576.63   9218.88 o 
  14   2  -1    52473.14    53917.52    159.73 o 
  15   2  -1      685.71      -17.03  10581.68 o 
  16   2  -1     6866.82     6572.47    346.66 o 
  17   2  -1        7.85     -950.80   2748.79 o 
  18   2  -1     4475.18     4444.32     52.97 o 
  19   2  -1      204.61     -329.41   4635.93 o 
  20   2  -1    14117.33    14221.49    165.55 o 
  21   2  -1      358.28      -67.03   5248.66 o 
  22   2  -1     3227.67     3085.46    148.80 o 
  23   2  -1       95.41    -2506.38   7225.97 o 
  24   2  -1    19603.02    19475.75    242.32 o 
  25   2  -1      139.77    -3052.46   8408.13 o 
  26   2  -1     4097.68     4152.74     85.95 o 
  27   2  -1      181.50    -1348.70   2748.50 o 
  28   2  -1     4519.53     4313.90     69.43 o 
  29   2  -1       28.58     -921.12   1636.36 o 
  30   2  -1     1436.63     1303.58     44.77 o 
  31   2  -1       11.84     -564.62    564.62 o 
  32   2  -1      448.82      392.91     27.86 o 
  33   2  -1       80.10     -974.51    974.51 o 
  34   2  -1     2634.98     2687.27     94.10 o 
  35   2  -1       86.94      -97.25     97.25 o 
  36   2  -1     1927.49     1859.87     62.54 o 
   0   3  -1    68174.02    72701.47    557.47 o 
   1   3  -1     1364.50     1485.07     15.43 o 
   2   3  -1    22270.08    23234.84     81.27 o 
   3   3  -1     2240.05     2258.52     27.03 o 
   4   3  -1    34615.99    35447.44    104.34 o 
   5   3  -1     1416.15     1396.98     23.01 o 
   6   3  -1    27062.61    27401.01    603.87 o 
   7   3  -1     2165.81     2276.19     30.07 o 
   8   3  -1      140.74      220.21     27.88 o 
   9   3  -1      990.45     1025.60     23.85 o 
  10   3  -1    26603.90    26741.64    386.58 o 
  11   3  -1      956.23      949.18     26.03 o 
  12   3  -1    23765.44    23815.74    110.92 o 
  13   3  -1       40.22        3.10     68.99 o 
  14   3  -1     2365.09     2298.69     39.02 o 
  15   3  -1     1682.62     1734.41    566.53 o 
  16   3  -1    43306.80    44243.52    164.60 o 
  17   3  -1      352.61      165.30   1771.97 o 
  18   3  -1     4954.40     4880.36     82.08 o 
  19   3  -1      181.82       96.64    479.35 o 
  20   3  -1     4792.92     4617.78     60.45 o 
  21   3  -1      334.37      185.72   1330.59 o 
  22   3  -1     8895.09     8894.95     86.47 o 
  23   3  -1      606.09      370.44   1294.36 o 
  24   3  -1      982.13      918.67     52.21 o 
  25   3  -1       15.94     -538.97    911.94 o 
  26   3  -1     5474.25     5485.76    112.67 o 
  27   3  -1      174.97     -793.59   1348.11 o 
  28   3  -1     3884.53     3838.91     66.93 o 
  29   3  -1       21.98     -436.07    708.02 o 
  30   3  -1      556.14      540.32     29.02 o 
  31   3  -1       19.94     -677.79    981.89 o 
  32   3  -1     3890.68     4014.71     87.79 o 
  33   3  -1       46.54     -654.03    850.10 o 
  34   3  -1      575.57      467.49     30.14 o 
  35   3  -1       22.18     -248.41    248.41 o 
   1   4  -1     2628.74     2648.48     23.61 o 
   2   4  -1    43223.09    44830.08   1191.35 o 
   3   4  -1      800.09      832.36     21.87 o 
   4   4  -1    38945.15    41239.38    987.98 o 
   5   4  -1      453.85      479.62     18.82 o 
   6   4  -1     5275.64     5168.79     57.73 o 
   7   4  -1      263.06      290.27     16.32 o 
   8   4  -1    21849.03    22219.44    331.38 o 
   9   4  -1      692.79      732.34     35.55 o 
  10   4  -1       84.17      138.69     20.26 o 
  11   4  -1     1435.05     1496.55     51.46 o 
  12   4  -1     9650.68     9944.42    187.99 o 
  13   4  -1     2167.66     2190.33     42.17 o 
  14   4  -1    14541.65    14895.87    226.36 o 
  15   4  -1      810.47      858.71     97.10 o 
  16   4  -1     1357.11     1418.63     40.52 o 
  17   4  -1       58.72       38.74     19.85 o 
  18   4  -1     4543.31     4657.50     64.04 o 
  19   4  -1      525.66      470.61     73.82 o 
  20   4  -1     4947.51     5043.15    232.19 o 
  21   4  -1      784.71      735.29    199.85 o 
  22   4  -1     1068.58     1233.61    106.69 o 
  23   4  -1     1290.56     1234.60    183.18 o 
  24   4  -1     3988.92     4053.86    258.38 o 
  25   4  -1      827.17      566.09    227.02 o 
  26   4  -1     1342.14     1350.64    154.86 o 
  27   4  -1      122.33     -117.84    278.40 o 
  28   4  -1     3296.06     3388.42     66.06 o 
  29   4  -1        6.51     -433.41    659.70 o 
  30   4  -1     2940.99     3000.95    139.97 o 
  31   4  -1       49.52     -248.60    345.42 o 
  32   4  -1       32.02       29.03     29.82 o 
  33   4  -1      136.95      -78.27    175.68 o 
  34   4  -1     1568.69     1540.54     58.47 o 
   0   5  -1   100409.15   103985.01   2512.51 o 
   1   5  -1     1350.63     1384.74     22.18 o 
   2   5  -1     2667.70     2600.78     68.68 o 
   3   5  -1     2632.54     2655.90     41.32 o 
   4   5  -1    24729.80    25794.02    523.01 o 
   5   5  -1      824.14      850.72     26.62 o 
   6   5  -1    10254.20    10860.84     84.50 o 
   7   5  -1      288.16      320.98     15.41 o 
   8   5  -1    18490.17    19667.63    167.35 o 
   9   5  -1     1167.14     1253.06     34.60 o 
  10   5  -1    20134.87    20628.24    113.06 o 
  11   5  -1     1343.08     1345.40     36.35 o 
  12   5  -1    24098.07    25225.27    273.48 o 
  13   5  -1      272.88      289.20     37.54 o 
  14   5  -1     3177.76     3510.02     65.60 o 
  15   5  -1      211.39      202.11     14.52 o 
  16   5  -1     8628.61     8838.13     87.92 o 
  17   5  -1      442.16      470.28     24.40 o 
  18   5  -1     2529.86     2586.79    157.52 o 
  19   5  -1      245.75      268.99     16.49 o 
  20   5  -1     1214.53     1198.04     42.58 o 
  21   5  -1      790.17      759.06     54.08 o 
  22   5  -1     5537.78     5855.03    153.90 o 
  23   5  -1      327.84      322.23     20.31 o 
  24   5  -1       62.15       42.37     35.76 o 
  25   5  -1      128.67       33.50     76.25 o 
  26   5  -1     3059.44     3333.53    149.90 o 
  27   5  -1       66.94      -36.10    130.79 o 
  28   5  -1     1650.93     1658.62     56.03 o 
  29   5  -1       93.31       46.46     56.87 o 
  30   5  -1      154.44      110.81     34.56 o 
  31   5  -1       48.60      -84.76    131.43 o 
  32   5  -1     2305.92     2372.67     65.84 o 
   1   6  -1     2169.69     2173.17     49.73 o 
   2   6  -1     7176.63     7384.09    143.05 o 
   3   6  -1     1282.18     1366.37     32.56 o 
   4   6  -1     1898.18     2000.72     64.76 o 
   5   6  -1      766.37      781.39     61.99 o 
   6   6  -1     1033.32     1014.20     30.50 o 
   7   6  -1     1721.15     1794.24    104.47 o 
   8   6  -1     8088.08     8230.72    383.76 o 
   9   6  -1     1024.90     1080.83     41.65 o 
  10   6  -1     3730.42     3846.18    153.27 o 
  11   6  -1      272.45      278.75     17.91 o 
  12   6  -1     8980.36     9121.98    134.62 o 
  13   6  -1     1748.90     1702.11     50.33 o 
  14   6  -1    11557.39    11921.45    333.24 o 
  15   6  -1      562.59      597.06     32.60 o 
  16   6  -1     1859.83     1886.69     50.79 o 
  17   6  -1       22.83        0.00     25.21 o 
  18   6  -1     5245.64     5210.66     76.29 o 
  19   6  -1      167.72      150.78     17.27 o 
  20   6  -1     3016.79     3106.91    177.74 o 
  21   6  -1      550.21      587.05     30.78 o 
  22   6  -1      169.79      148.44     22.55 o 
  23   6  -1      337.48      284.94     22.62 o 
  24   6  -1     8290.87     8841.05    110.59 o 
  25   6  -1      422.92      395.51     26.56 o 
  26   6  -1     1422.35     1707.46     58.06 o 
  27   6  -1      225.40      232.25     63.59 o 
  28   6  -1     2010.48     2176.48     63.24 o 
  29   6  -1       76.70        7.98     42.00 o 
  30   6  -1     1765.13     2046.56     86.80 o 
   0   7  -1     6440.00     6691.87    153.40 o 
   1   7  -1     1393.83     1431.94     46.11 o 
   2   7  -1      522.10      522.25     27.08 o 
   3   7  -1     1380.86     1318.11     36.17 o 
   4   7  -1     9791.85     9403.12    262.77 o 
   5   7  -1      482.44      478.75     57.16 o 
   6   7  -1     7855.34     7664.65    158.91 o 
   7   7  -1       81.47      116.58     17.04 o 
   8   7  -1      721.55      737.67     61.60 o 
   9   7  -1      468.30      489.21     23.54 o 
  10   7  -1     5486.47     5641.95    138.70 o 
  11   7  -1     1842.12     1794.67    112.36 o 
  12   7  -1     7289.34     7283.59    196.96 o 
  13   7  -1      194.23      180.98     16.41 o 
  14   7  -1      709.28      580.96     27.20 o 
  15   7  -1      413.89      406.92     61.43 o 
  16   7  -1    13153.19    12990.12    347.21 o 
  17   7  -1      147.10      175.65     32.77 o 
  18   7  -1     1692.23     1711.85     52.74 o 
  19   7  -1        5.42       -7.82     27.84 o 
  20   7  -1     3810.30     3833.39    124.14 o 
  21   7  -1      244.71      300.65     83.25 o 
  22   7  -1     3752.85     3782.18     93.36 o 
  23   7  -1      650.23      672.51     71.32 o 
  24   7  -1      417.05      455.18     58.51 o 
  25   7  -1      176.09      139.69     26.38 o 
  26   7  -1     2151.86     2271.61    238.75 o 
  27   7  -1      127.70       93.57     40.41 o 
  28   7  -1     2701.13     2873.08    206.72 o 
   1   8  -1     1486.67     1431.39     31.44 o 
   2   8  -1     6159.16     6337.89    234.38 o 
   3   8  -1      764.36      778.95     33.98 o 
   4   8  -1      834.18      814.12     35.68 o 
   5   8  -1      438.74      464.05     24.02 o 
   6   8  -1     1706.88     1744.79     45.44 o 
   7   8  -1     1177.89     1153.09     39.35 o 
   8   8  -1     5775.42     5600.36     75.19 o 
   9   8  -1      771.53      796.36     36.00 o 
  10   8  -1      924.86      955.42     37.89 o 
  11   8  -1      684.65      680.77     65.14 o 
  12   8  -1     5736.82     5797.44     79.71 o 
  13   8  -1      567.68      580.93     30.24 o 
  14   8  -1     3186.42     3207.78     73.10 o 
  15   8  -1      299.13      260.49     19.08 o 
  16   8  -1       54.98       61.74     50.05 o 
  17   8  -1       46.55       57.10     29.22 o 
  18   8  -1     2965.82     2959.70    120.72 o 
  19   8  -1      505.06      448.94     23.86 o 
  20   8  -1     2204.56     2269.48    120.97 o 
  21   8  -1      318.80      354.69     21.28 o 
  22   8  -1      260.67      292.94     21.71 o 
  23   8  -1      361.64      412.35     47.43 o 
  24   8  -1     2174.63     2330.15    135.83 o 
   0   9  -1    14553.96    14228.07    178.68 o 
   1   9  -1      449.83      465.66     19.82 o 
   2   9  -1      128.02      146.06     22.22 o 
   3   9  -1      272.45      253.86     19.38 o 
   4   9  -1     5023.67     4819.99     75.86 o 
   5   9  -1      972.89      968.50     43.24 o 
   6   9  -1     3554.48     3585.16     67.51 o 
   7   9  -1      334.51      338.88     19.38 o 
   8   9  -1     1916.41     1894.36    112.13 o 
   9   9  -1      307.20      345.17     19.55 o 
  10   9  -1     2612.66     2669.51     60.32 o 
  11   9  -1      430.00      406.78     27.90 o 
  12   9  -1     5651.37     5551.57     85.29 o 
  13   9  -1      206.25      230.15     34.73 o 
  14   9  -1      958.43     1024.37     44.78 o 
  15   9  -1      121.25      138.16     19.05 o 
  16   9  -1     2761.71     2787.77     65.92 o 
  17   9  -1      564.60      584.68     33.28 o 
  18   9  -1      410.63      405.15     23.07 o 
  19   9  -1       68.80       34.69     32.12 o 
  20   9  -1      244.97      275.04     28.60 o 
   1  10  -1      400.54      379.12     15.28 o 
   2  10  -1     2054.85     1854.91     56.36 o 
   3  10  -1      290.56      294.75     21.78 o 
   4  10  -1     2169.33     2053.24     57.98 o 
   5  10  -1      322.87      281.12     20.80 o 
   6  10  -1      242.37      225.82     19.40 o 
   7  10  -1      286.39      242.21     20.52 o 
   8  10  -1     1913.63     1979.36     57.95 o 
   9  10  -1      657.44      638.07     33.47 o 
  10  10  -1      412.60      419.65     24.11 o 
  11  10  -1      323.05      332.49     21.12 o 
  12  10  -1      854.76      819.79     41.19 o 
  13  10  -1      369.42      372.86     35.78 o 
   4   0   0    52055.73    52843.96    413.70 o 
   6   0   0      136.03      296.44     12.59 o 
   8   0   0    14516.83    13656.25     73.69 o 
  10   0   0     9799.70     9912.48     71.14 o 
  12   0   0   145119.08   144060.80   1204.48 o 
  14   0   0     1361.57     1145.97     37.91 o 
  16   0   0    11865.85    11791.13    100.41 o 
  18   0   0        1.56       10.85     17.72 o 
  20   0   0     5644.54     4970.13     76.55 o 
  22   0   0        4.67        8.03     23.20 o 
  24   0   0      357.08      384.42     29.09 o 
  26   0   0     2112.46     1921.09     62.88 o 
  28   0   0     3479.27     3366.79     83.67 o 
  30   0   0      713.46      670.53     43.30 o 
  32   0   0     7839.74     7479.57    131.50 o 
  34   0   0        5.86      -46.15     46.15 o 
  36   0   0     2467.39     2380.84     91.92 o 
   1   1   0      159.52      161.10      3.21 o 
   2   1   0        1.61       63.48     46.53 o 
   3   1   0      574.15      603.33      9.39 o 
   4   1   0   149067.06   137211.53    981.53 o 
   5   1   0       19.82       21.51      3.77 o 
   6   1   0      147.20      354.13     10.03 o 
   7   1   0      369.32      346.25     10.23 o 
   8   1   0    34906.77    34808.92    512.38 o 
   9   1   0      844.69      783.71     24.97 o 
  10   1   0      550.25      503.99     14.76 o 
  11   1   0       10.42      -11.76     11.76 o 
  12   1   0    41622.13    43359.68    642.35 o 
  13   1   0      446.50      352.97     19.30 o 
  14   1   0     1850.96     1877.51     29.18 o 
  15   1   0     1241.33     1264.79     31.64 o 
  16   1   0      324.47      825.01    383.34 o 
  17   1   0      172.36      -13.35    249.62 o 
  18   1   0     1384.20     1161.15     96.93 o 
  19   1   0       44.40    -1346.76   2346.82 o 
  20   1   0     3777.59     3514.55    160.19 o 
  21   1   0       34.90    -1381.98   2332.84 o 
  22   1   0       39.38       18.06     64.66 o 
  23   1   0       90.62     -142.13    142.13 o 
  24   1   0    34308.18    33236.26    606.57 o 
  25   1   0       71.96   -15642.92  15642.92 o 
  26   1   0      589.08      589.87     31.40 o 
  27   1   0       20.74    -1453.98   1453.98 o 
  28   1   0     3020.73     2701.50     74.05 o 
  29   1   0        0.12    -1070.31   1070.31 o 
  30   1   0     1142.02      991.60    134.73 o 
  31   1   0      146.87     -403.48    403.48 o 
  32   1   0      320.70      233.15     57.38 o 
  33   1   0       25.62     -156.72    156.72 o 
  34   1   0       47.92       11.38     32.37 o 
  35   1   0       11.03    -1449.46   1449.46 o 
  36   1   0     4680.50     4625.54     85.67 o 
  37   1   0       86.20     -111.27    111.27 o 
   0   2   0   146519.75   153067.05   1765.19 o 
   1   2   0      688.91      802.71      9.20 o 
   2   2   0      317.79      352.06     10.03 o 
   3   2   0        4.46       25.57      3.12 o 
   4   2   0     1157.38     1183.86     56.64 o 
   5   2   0      378.83      440.83     11.79 o 
   6   2   0    14736.12    14694.41     61.57 o 
   7   2   0      131.09      129.43      7.16 o 
   8   2   0    15529.71    15868.79    225.51 o 
   9   2   0      429.75      451.77     15.13 o 
  10   2   0     3150.95     3358.68    123.86 o 
  11   2   0     1929.25     2104.98     31.16 o 
  12   2   0   107546.91   115159.52    825.90 o 
  13   2   0     1519.80     1674.73     96.37 o 
  14   2   0       62.25       59.22     15.09 o 
  15   2   0       83.85      -13.58     23.14 o 
  16   2   0    74822.86    77370.95    370.50 o 
  17   2   0      163.99      -49.86     49.86 o 
  18   2   0      626.92      700.63     57.62 o 
  19   2   0        3.34     -267.27    267.27 o 
  20   2   0    36105.05    35500.59    148.02 o 
  21   2   0       46.70     -344.86    344.86 o 
  22   2   0     2146.05     2010.22     41.21 o 
  23   2   0       20.25      -61.91     61.91 o 
  24   2   0     1765.77     1733.81     42.68 o 
  25   2   0        9.58     -535.87    535.87 o 
  26   2   0     3405.22     3694.89     60.09 o 
  27   2   0       13.44    -3570.76   3570.76 o 
  28   2   0    12095.52    12492.24    109.64 o 
  29   2   0        7.45    -4949.33   5116.86 o 
  30   2   0       10.99       -1.65     25.19 o 
  31   2   0       11.90    -2296.37   2296.37 o 
  32   2   0     8274.59     8030.04     99.89 o 
  33   2   0       78.12    -2906.68   2906.68 o 
  34   2   0      522.26      373.02     24.35 o 
  35   2   0       47.45     -831.52    831.52 o 
  36   2   0     1670.91     1621.07     59.51 o 
   1   3   0       89.04      107.09      3.82 o 
   2   3   0      961.63     1038.70     18.21 o 
   3   3   0     5100.41     5095.90     53.91 o 
   4   3   0     1408.55     1615.87     42.18 o 
   5   3   0     1266.87     1299.44     20.79 o 
   6   3   0     7350.19     7462.87    116.90 o 
   7   3   0     2913.46     2982.71    104.98 o 
   8   3   0    41248.17    43127.55    280.40 o 
   9   3   0     2357.33     2355.38     76.60 o 
  10   3   0       47.06       53.93      8.95 o 
  11   3   0     2294.63     2097.82     58.74 o 
  12   3   0    66173.06    67538.00    248.99 o 
  13   3   0      895.40      800.81     31.31 o 
  14   3   0     1831.70     1657.30     44.72 o 
  15   3   0      565.84      545.70     38.07 o 
  16   3   0      325.64      325.32     32.70 o 
  17   3   0      680.96      684.57     24.75 o 
  18   3   0      419.54      474.55     22.48 o 
  19   3   0        0.85      -18.66     62.50 o 
  20   3   0    11311.68    10600.95    363.75 o 
  21   3   0       43.01      -91.43     91.43 o 
  22   3   0     2746.75     2549.39     58.18 o 
  23   3   0     1538.21     1241.15    541.30 o 
  24   3   0    41738.81    41109.22   1650.76 o 
  25   3   0      943.74      624.52    708.97 o 
  26   3   0      300.69      277.77     48.53 o 
  27   3   0      155.08       85.83     30.11 o 
  28   3   0     2395.32     2217.56     52.85 o 
  29   3   0        0.78     -228.05    228.05 o 
  30   3   0       85.17      105.32     14.99 o 
  31   3   0        1.50      -26.36     26.36 o 
  32   3   0       20.16       31.05     28.36 o 
  33   3   0       87.61      139.12     31.30 o 
  34   3   0       26.01      -36.28     38.11 o 
  35   3   0       77.24     -653.00    653.00 o 
   0   4   0   252169.67   246099.80   3334.63 o 
   1   4   0     3948.55     4062.43     28.79 o 
   2   4   0     4965.82     5294.59    140.52 o 
   3   4   0      160.37      174.85     17.90 o 
   4   4   0    55966.43    58573.50    656.01 o 
   5   4   0        1.71       13.01     12.16 o 
   6   4   0       14.12      131.56     21.53 o 
   7   4   0       75.08       90.51     20.75 o 
   8   4   0      390.00      540.75     19.60 o 
   9   4   0      567.00      558.69     19.50 o 
  10   4   0     5852.12     6009.10    133.68 o 
  11   4   0      164.33      175.73     12.30 o 
  12   4   0    69263.89    74617.37   4204.73 o 
  13   4   0     2581.89     2560.22     44.02 o 
  14   4   0      377.16      363.92     18.07 o 
  15   4   0       51.76       38.68     20.62 o 
  16   4   0    15907.63    15999.98    107.23 o 
  17   4   0       19.52      -19.57     19.57 o 
  18   4   0       12.87       39.87     17.82 o 
  19   4   0      190.60      220.42     14.87 o 
  20   4   0     6270.54     6429.95     72.97 o 
  21   4   0      437.60      523.40     24.72 o 
  22   4   0       77.22      120.19     46.78 o 
  23   4   0        1.10        5.43     22.39 o 
  24   4   0      465.87      425.34     44.49 o 
  25   4   0        0.00        5.27     22.85 o 
  26   4   0      186.66      240.01     15.81 o 
  27   4   0      225.41      186.11     32.36 o 
  28   4   0     4206.16     3804.64    100.12 o 
  29   4   0       84.40     -110.31    134.96 o 
  30   4   0      695.88      737.54     40.89 o 
  31   4   0        0.29     -188.51    188.51 o 
  32   4   0     4165.16     4153.84     75.37 o 
  33   4   0       33.71     -106.52    106.52 o 
  34   4   0       12.60      -21.22     30.81 o 
   1   5   0       91.63       85.79      7.16 o 
   2   5   0     1801.02     1816.42     61.70 o 
   3   5   0     3610.50     3662.90     44.57 o 
   4   5   0    41354.92    43641.91    147.88 o 
   5   5   0     1466.34     1576.00     31.84 o 
   6   5   0        1.99       13.80     16.01 o 
   7   5   0      110.80      126.11     11.31 o 
   8   5   0    41665.71    45527.85    494.88 o 
   9   5   0     3497.04     3649.65     48.13 o 
  10   5   0      119.16       86.78     13.47 o 
  11   5   0      881.23      865.14     29.02 o 
  12   5   0     9420.71    10317.11    220.67 o 
  13   5   0     1879.45     1970.74     59.30 o 
  14   5   0       24.54       11.63     18.81 o 
  15   5   0      464.74      513.11     27.28 o 
  16   5   0        0.22       47.95     38.91 o 
  17   5   0      246.61      270.22     15.74 o 
  18   5   0     2922.39     3000.38     72.40 o 
  19   5   0        0.75       -1.45     26.75 o 
  20   5   0     2187.24     2396.94     52.62 o 
  21   5   0       53.35       65.75     17.24 o 
  22   5   0      303.74      217.74     34.11 o 
  23   5   0     1091.47      978.45     49.35 o 
  24   5   0    12698.89    12932.05    121.34 o 
  25   5   0      854.49      935.41     45.36 o 
  26   5   0       47.26       17.17     50.03 o 
  27   5   0       51.94      -32.89     32.89 o 
  28   5   0     2668.62     2919.01     86.57 o 
  29   5   0        8.63      -79.97     79.97 o 
  30   5   0     1789.00     1795.97     69.55 o 
  31   5   0      121.61      102.18     35.91 o 
  32   5   0        8.33       26.59     52.22 o 
   0   6   0    58670.41    58795.14   2547.23 o 
   1   6   0     1722.06     1844.80     26.53 o 
   2   6   0     1678.78     1646.41     46.95 o 
   3   6   0       88.25       91.65     10.00 o 
   4   6   0     8579.48     8532.08    143.18 o 
   5   6   0      113.20      126.65     11.37 o 
   6   6   0     1006.75     1077.63     48.54 o 
   7   6   0       55.24       84.56     16.68 o 
   8   6   0      838.37      726.55     26.64 o 
   9   6   0      465.15      475.74     32.27 o 
  10   6   0      695.88      563.32     26.47 o 
  11   6   0      684.45      684.03     29.64 o 
  12   6   0    19672.89    19392.79    330.07 o 
  13   6   0      874.60      896.74     48.82 o 
  14   6   0      126.49      226.03     35.23 o 
  15   6   0      498.62      441.24     22.97 o 
  16   6   0    20322.23    20470.03    133.40 o 
  17   6   0      173.15      180.89     17.31 o 
  18   6   0       10.13        0.07     32.72 o 
  19   6   0       23.76       -6.52     26.96 o 
  20   6   0     7333.25     7679.50    137.31 o 
  21   6   0      448.03      457.39     24.56 o 
  22   6   0      615.53      696.14     33.09 o 
  23   6   0        5.10       26.25     28.19 o 
  24   6   0      185.20      268.10     33.47 o 
  25   6   0        1.32      -37.40     39.05 o 
  26   6   0      344.83      427.16     25.11 o 
  27   6   0       39.74      -36.27     36.27 o 
  28   6   0     4441.19     4649.16    194.74 o 
  29   6   0       62.35      -10.00     46.26 o 
  30   6   0       28.57       83.02     33.81 o 
   1   7   0       71.81       79.61     11.78 o 
   2   7   0      404.65      398.10     20.97 o 
   3   7   0      683.98      702.40     28.99 o 
   4   7   0     2302.51     2408.79     45.30 o 
   5   7   0      487.30      513.27     24.38 o 
   6   7   0     1786.11     1757.35     63.88 o 
   7   7   0     1302.69     1316.79     37.51 o 
   8   7   0     9330.96     9420.92     86.67 o 
   9   7   0      993.38     1021.44     35.79 o 
  10   7   0       27.80       25.26     25.23 o 
  11   7   0     3644.59     3718.29     61.83 o 
  12   7   0    14835.28    15132.20    357.72 o 
  13   7   0      325.35      361.17     19.93 o 
  14   7   0      522.42      572.24     28.70 o 
  15   7   0      125.03      162.07     73.57 o 
  16   7   0      992.55     1136.43     40.51 o 
  17   7   0       79.39       74.54     25.98 o 
  18   7   0      113.67      167.99     20.49 o 
  19   7   0      502.03      593.02     35.97 o 
  20   7   0     7407.84     7718.77    514.18 o 
  21   7   0      241.61      279.09     42.03 o 
  22   7   0     2154.19     2026.51     68.98 o 
  23   7   0      719.70      903.70     46.23 o 
  24   7   0    10699.94    11680.10    731.48 o 
  25   7   0      559.62      637.05     40.99 o 
  26   7   0       53.25       57.27     61.35 o 
  27   7   0        8.53      -25.80     37.91 o 
  28   7   0     2515.85     2678.13    286.87 o 
   0   8   0    29489.34    29129.00    160.33 o 
   1   8   0      693.60      715.61     30.16 o 
   2   8   0     1396.63     1204.04     40.64 o 
   3   8   0      105.98       54.23     27.04 o 
   4   8   0    10337.13    10262.78     96.70 o 
   5   8   0      448.43      431.17     22.94 o 
   6   8   0        1.14       31.01     41.37 o 
   7   8   0       98.18      140.34     18.18 o 
   8   8   0       30.05       65.51     15.71 o 
   9   8   0      164.61      153.87     14.92 o 
  10   8   0      841.62      904.13     39.31 o 
  11   8   0      189.30      193.87     28.24 o 
  12   8   0     9959.90     9413.52     99.52 o 
  13   8   0      512.34      511.50     27.03 o 
  14   8   0       67.17       80.99     20.31 o 
  15   8   0      922.28      978.90     43.60 o 
  16   8   0    11112.88    10952.60    222.26 o 
  17   8   0      547.82      511.61     44.55 o 
  18   8   0      333.19      266.84     41.53 o 
  19   8   0      129.80      147.77     19.20 o 
  20   8   0     1470.49     1602.68     95.04 o 
  21   8   0      599.36      582.47     33.30 o 
  22   8   0      447.44      457.57     42.64 o 
  23   8   0       31.77       78.37     38.04 o 
  24   8   0      190.63      157.43     40.25 o 
   1   9   0        9.14       26.95     18.04 o 
   2   9   0      421.45      413.50     23.92 o 
   3   9   0      581.28      634.06     31.50 o 
   4   9   0     6643.68     6902.68    232.48 o 
   5   9   0      507.62      464.42     26.29 o 
   6   9   0       12.47       43.89     28.67 o 
   7   9   0      348.12      320.22     34.98 o 
   8   9   0    11032.61    11189.21    267.22 o 
   9   9   0     1840.21     1861.16     99.79 o 
  10   9   0        0.09      -30.54     30.54 o 
  11   9   0      447.66      444.80     34.37 o 
  12   9   0     2164.82     2223.49     57.48 o 
  13   9   0      430.80      395.18     21.24 o 
  14   9   0       16.30       32.77     28.36 o 
  15   9   0       18.69       19.37     58.57 o 
  16   9   0        4.49       20.53     28.29 o 
  17   9   0        6.65       -0.37     57.85 o 
  18   9   0      236.30      196.93     18.54 o 
  19   9   0      154.07       94.79     31.46 o 
  20   9   0     1326.88     1251.29     50.64 o 
   0  10   0    10342.86     9911.22    112.94 o 
   1  10   0      795.35      774.05     28.71 o 
   2  10   0      240.73      218.71     30.82 o 
   3  10   0      203.23      193.79     20.39 o 
   4  10   0     3963.86     3916.47     75.55 o 
   5  10   0      657.20      711.34     94.36 o 
   6  10   0        1.41       58.21     29.99 o 
   7  10   0      232.35      184.70     40.84 o 
   8  10   0      440.71      507.52     71.65 o 
   9  10   0       16.99      -10.58     44.67 o 
  10  10   0      767.21      647.20     83.62 o 
  11  10   0      124.74      142.53     58.60 o 
  12  10   0     4171.26     4329.35     84.25 o 
  13  10   0      271.84      329.13     31.12 o 
   4   0   1    24977.85    28381.24    322.81 o 
   6   0   1    47250.41    50587.36    502.85 o 
   8   0   1    69043.01    72767.54    688.97 o 
  10   0   1    11283.01    11609.92     77.71 o 
  12   0   1    17453.60    16791.91    102.74 o 
  14   0   1    25604.89    25905.85    138.30 o 
  16   0   1     3860.59     3821.50     58.00 o 
  18   0   1     7399.48     7236.62     85.38 o 
  20   0   1     2863.76     2715.94     57.54 o 
  22   0   1     6375.53     6221.93     91.67 o 
  24   0   1    11300.19    11222.43    129.08 o 
  26   0   1     6652.43     6675.35    107.03 o 
  28   0   1     4214.81     4141.04     90.73 o 
  30   0   1     4033.96     3734.94     91.10 o 
  32   0   1       71.48       41.10     41.10 o 
  34   0   1     2516.41     2400.37     83.51 o 
  36   0   1      859.44      885.53     63.51 o 
   0   1   1    78164.53    84037.32   3174.49 o 
   1   1   1      514.71      612.57      6.59 o 
   2   1   1     4091.44     4699.27    102.98 o 
   3   1   1      773.49      936.80     39.08 o 
   4   1   1    92009.52    91689.01   5479.13 o 
   5   1   1      306.72      449.69     10.87 o 
   6   1   1    15865.40    15392.71    133.40 o 
   7   1   1      362.30      367.92     18.90 o 
   8   1   1     6330.35     6562.96    127.67 o 
   9   1   1      346.90      344.74     12.81 o 
  10   1   1    72177.39    75279.27    655.15 o 
  11   1   1      184.76      144.73     12.94 o 
  12   1   1    56304.45    57250.96    138.49 o 
  13   1   1      185.19      165.16     10.85 o 
  14   1   1     3457.75     3487.33     37.79 o 
  15   1   1      151.66       80.47     16.09 o 
  16   1   1    28371.90    27554.21    360.32 o 
  17   1   1      159.33       75.35     18.01 o 
  18   1   1     2642.90     2623.65     38.46 o 
  19   1   1      303.28      274.13     28.38 o 
  20   1   1     5726.25     5914.73     59.86 o 
  21   1   1       58.72     -111.95    111.95 o 
  22   1   1    16301.43    16181.55    376.21 o 
  23   1   1       74.55     -140.67    140.67 o 
  24   1   1      349.57      325.39     26.18 o 
  25   1   1       32.04     -207.57    207.57 o 
  26   1   1     6260.70     6327.18    176.03 o 
  27   1   1      143.92     -397.61    397.61 o 
  28   1   1     5784.92     5536.89    122.25 o 
  29   1   1        2.84     -175.27    175.27 o 
  30   1   1      132.64      171.39     51.55 o 
  31   1   1       51.13     -453.61    453.61 o 
  32   1   1     3640.10     3527.23    100.70 o 
  33   1   1       37.70     -220.00    220.00 o 
  34   1   1      437.96      382.65     22.86 o 
  35   1   1       53.30     -262.62    262.62 o 
  36   1   1     1126.79     1208.28     85.68 o 
   1   2   1     1440.84     1486.66     25.58 o 
   2   2   1    16394.65    18058.99    357.97 o 
   3   2   1      427.82      460.73     15.30 o 
   4   2   1     4850.90     5959.36    108.20 o 
   5   2   1      836.65      948.24     25.04 o 
   6   2   1    10376.92    11278.58     71.98 o 
   7   2   1      464.27      526.05     18.65 o 
   8   2   1     9461.65     9930.26    141.94 o 
   9   2   1        7.91       17.29      9.63 o 
  10   2   1    15612.39    16945.15    466.18 o 
  11   2   1     1198.26     1202.29     45.08 o 
  12   2   1    64271.46    68039.06    750.95 o 
  13   2   1     1927.88     1861.63     33.89 o 
  14   2   1    51434.50    54583.46    779.26 o 
  15   2   1      680.44      504.80     87.83 o 
  16   2   1     6871.83     6840.67     58.41 o 
  17   2   1        7.67     -115.97    115.97 o 
  18   2   1     4184.47     4117.53     49.27 o 
  19   2   1      202.41       64.02    685.12 o 
  20   2   1    13648.98    13469.13    205.79 o 
  21   2   1      353.20      205.29    547.14 o 
  22   2   1     3408.05     3450.00     52.55 o 
  23   2   1      106.90    -1674.04   3369.98 o 
  24   2   1    19428.27    19381.07    123.31 o 
  25   2   1      148.26    -1260.97   2208.70 o 
  26   2   1     3858.90     3908.78     62.40 o 
  27   2   1      180.55     -670.33   1242.59 o 
  28   2   1     4368.90     4320.77    107.93 o 
  29   2   1       26.82     -599.04    599.04 o 
  30   2   1     1543.03     1399.26     59.68 o 
  31   2   1       13.65     -326.82    326.82 o 
  32   2   1      446.58      397.69     38.40 o 
  33   2   1       81.20     -741.54    943.88 o 
  34   2   1     2714.10     2705.19    182.15 o 
  35   2   1       85.89     -855.21    855.21 o 
  36   2   1     1986.07     2093.71     63.11 o 
   0   3   1    69453.85    74252.41    685.34 o 
   1   3   1     1434.01     1506.81     15.48 o 
   2   3   1    22186.29    23125.39    285.38 o 
   3   3   1     2125.03     2117.37     76.62 o 
   4   3   1    34534.34    35819.34   1222.43 o 
   5   3   1     1366.70     1375.55     30.14 o 
   6   3   1    27524.24    28058.07    807.88 o 
   7   3   1     2187.18     2214.95     57.24 o 
   8   3   1      165.06      307.08    127.56 o 
   9   3   1      972.45      957.19     51.53 o 
  10   3   1    26163.90    25819.43    889.40 o 
  11   3   1     1020.67     1087.35     26.47 o 
  12   3   1    23005.41    22686.72    887.92 o 
  13   3   1       37.95       54.65     11.18 o 
  14   3   1     2632.30     2656.86     50.55 o 
  15   3   1     1633.34     1680.96     93.87 o 
  16   3   1    43414.48    43120.18    754.44 o 
  17   3   1      316.60      130.23    886.39 o 
  18   3   1     4838.43     4689.10     76.74 o 
  19   3   1      192.96       66.99    631.78 o 
  20   3   1     4653.48     4307.75     56.06 o 
  21   3   1      307.31      108.46   1820.61 o 
  22   3   1     9369.28     9353.69    174.66 o 
  23   3   1      598.38      227.02   1464.24 o 
  24   3   1      963.00      800.97     51.29 o 
  25   3   1       17.89     -792.39   1497.65 o 
  26   3   1     5803.13     5419.02     73.62 o 
  27   3   1      159.03     -995.25   2025.84 o 
  28   3   1     4000.09     3872.36     66.53 o 
  29   3   1       23.99     -507.20    709.13 o 
  30   3   1      545.02      447.05     29.46 o 
  31   3   1       21.13    -1041.40   1577.19 o 
  32   3   1     3886.17     3970.39     71.86 o 
  33   3   1       44.43     -749.18    853.27 o 
  34   3   1      669.90      557.90     31.81 o 
  35   3   1       20.49     -409.56    501.52 o 
   1   4   1     2617.29     2660.85     49.73 o 
   2   4   1    43381.37    45149.37   1092.96 o 
   3   4   1      819.38      839.10     36.12 o 
   4   4   1    39374.32    41778.13    127.74 o 
   5   4   1      485.51      523.41     23.84 o 
   6   4   1     5249.80     5129.12     46.57 o 
   7   4   1      314.76      362.16     17.34 o 
   8   4   1    21232.47    21628.43    412.21 o 
   9   4   1      630.68      580.82     35.24 o 
  10   4   1      146.32      236.92     17.34 o 
  11   4   1     1490.88     1637.31     40.32 o 
  12   4   1     8890.06     8918.16    131.15 o 
  13   4   1     2225.83     2231.05    115.83 o 
  14   4   1    14502.28    14549.12    384.23 o 
  15   4   1      843.39      835.81     32.54 o 
  16   4   1     1384.45     1474.47    129.08 o 
  17   4   1       56.72       61.66     12.83 o 
  18   4   1     4303.15     4445.73     57.60 o 
  19   4   1      521.39      508.67     25.04 o 
  20   4   1     5249.15     5212.12     64.64 o 
  21   4   1      769.20      747.81     31.65 o 
  22   4   1      960.62     1199.72     62.39 o 
  23   4   1     1312.62     1252.69     40.10 o 
  24   4   1     3912.82     3946.98    115.66 o 
  25   4   1      856.65      599.71    165.16 o 
  26   4   1     1233.82     1123.28     77.84 o 
  27   4   1      116.26      -99.57    164.95 o 
  28   4   1     3296.05     3261.12     64.93 o 
  29   4   1       10.61     -515.95    655.16 o 
  30   4   1     2742.69     2789.73     61.64 o 
  31   4   1       41.96     -383.62    400.62 o 
  32   4   1       37.31       -1.38     74.44 o 
  33   4   1      139.49     -209.06    347.97 o 
  34   4   1     1541.73     1415.23    132.47 o 
   0   5   1    99946.50   106936.42    340.21 o 
   1   5   1     1360.67     1449.37     22.36 o 
   2   5   1     2388.50     2439.39     37.84 o 
   3   5   1     2519.74     2641.67     39.02 o 
   4   5   1    24413.45    26198.90    451.82 o 
   5   5   1      716.81      767.25     24.94 o 
   6   5   1    10692.26    11166.88     77.02 o 
   7   5   1      255.54      272.96     20.51 o 
   8   5   1    18454.40    19084.22    102.51 o 
   9   5   1     1136.14     1178.79     30.90 o 
  10   5   1    20836.63    22244.21    139.40 o 
  11   5   1     1411.16     1438.52     54.49 o 
  12   5   1    24044.34    25110.81    905.67 o 
  13   5   1      306.30      313.04     17.53 o 
  14   5   1     3187.80     3344.89     49.61 o 
  15   5   1      173.40      183.63     13.40 o 
  16   5   1     8822.38     9183.51    242.63 o 
  17   5   1      433.83      415.20     51.82 o 
  18   5   1     2752.30     2896.59    185.08 o 
  19   5   1      271.38      305.45     17.94 o 
  20   5   1     1079.97     1172.00    137.71 o 
  21   5   1      765.92      725.13     45.04 o 
  22   5   1     5815.39     6084.63    210.66 o 
  23   5   1      336.93      322.33     23.26 o 
  24   5   1       54.25      136.27     60.70 o 
  25   5   1      132.85      106.87     20.33 o 
  26   5   1     2872.53     3101.24     63.86 o 
  27   5   1       57.24      -13.97     32.68 o 
  28   5   1     1653.60     1737.45     53.22 o 
  29   5   1      104.84       94.06     30.93 o 
  30   5   1      128.99       92.00     32.82 o 
  31   5   1       47.68        3.45     35.49 o 
  32   5   1     2259.53     2394.98     64.74 o 
   1   6   1     2230.28     2247.38     27.51 o 
   2   6   1     6829.15     6999.20     65.28 o 
   3   6   1     1240.16     1216.98     30.68 o 
   4   6   1     1943.80     2047.84     60.15 o 
   5   6   1      814.82      766.74     70.07 o 
   6   6   1     1095.27     1089.94     29.74 o 
   7   6   1     1723.20     1801.32     84.82 o 
   8   6   1     8433.30     8449.74     74.82 o 
   9   6   1     1037.42     1043.58     31.61 o 
  10   6   1     3712.20     3763.72    104.61 o 
  11   6   1      274.71      277.25     27.93 o 
  12   6   1     8838.03     8930.41     92.08 o 
  13   6   1     1815.87     1739.73     42.25 o 
  14   6   1    11557.27    11603.52     94.38 o 
  15   6   1      542.41      558.16     27.54 o 
  16   6   1     1868.79     1869.98     43.63 o 
  17   6   1       34.56      -23.09     29.60 o 
  18   6   1     5015.04     4816.24     69.09 o 
  19   6   1      165.42       87.86     19.25 o 
  20   6   1     2983.86     3115.21     60.39 o 
  21   6   1      515.98      461.63     33.82 o 
  22   6   1      175.87      176.08     18.66 o 
  23   6   1      355.67      353.91     27.05 o 
  24   6   1     8227.10     8693.48    107.90 o 
  25   6   1      445.00      492.50     66.61 o 
  26   6   1     1326.69     1575.74     54.23 o 
  27   6   1      214.73      248.13     43.93 o 
  28   6   1     2033.66     1972.04     60.46 o 
  29   6   1       72.08       48.04     41.59 o 
  30   6   1     1708.11     1851.83     57.30 o 
   0   7   1     5961.81     6091.64    115.11 o 
   1   7   1     1447.27     1418.51     32.61 o 
   2   7   1      402.56      423.99     21.82 o 
   3   7   1     1354.36     1379.45     37.22 o 
   4   7   1    10017.54     9732.73    185.78 o 
   5   7   1      538.20      506.90     37.33 o 
   6   7   1     7818.71     7911.95    231.64 o 
   7   7   1       59.96       53.66     21.76 o 
   8   7   1      718.53      725.08     41.67 o 
   9   7   1      452.24      470.40     40.32 o 
  10   7   1     5608.61     5468.91    110.32 o 
  11   7   1     1814.43     1836.88     46.11 o 
  12   7   1     6867.55     6875.66     87.11 o 
  13   7   1      228.81      253.78     16.34 o 
  14   7   1      789.48      706.51     33.86 o 
  15   7   1      357.26      340.41     21.91 o 
  16   7   1    12984.91    13061.19    237.18 o 
  17   7   1      139.45       96.67     21.61 o 
  18   7   1     1649.84     1638.13     48.52 o 
  19   7   1        3.66      -12.77     28.70 o 
  20   7   1     3825.12     3962.53     71.59 o 
  21   7   1      214.01      251.15     20.18 o 
  22   7   1     3875.25     3904.17    196.80 o 
  23   7   1      647.06      672.52     35.71 o 
  24   7   1      403.94      506.45     29.62 o 
  25   7   1      162.29      161.39     22.33 o 
  26   7   1     2335.82     2380.98     83.67 o 
  27   7   1      128.14      114.63     33.03 o 
  28   7   1     2758.24     2859.40    254.04 o 
   1   8   1     1534.98     1496.80     44.59 o 
   2   8   1     6131.83     6269.75    128.89 o 
   3   8   1      741.51      720.58     33.68 o 
   4   8   1      771.40      767.93     35.04 o 
   5   8   1      472.05      523.64     27.02 o 
   6   8   1     1671.60     1732.84     45.20 o 
   7   8   1     1166.98     1170.29     40.31 o 
   8   8   1     5882.75     5747.29    196.29 o 
   9   8   1      779.25      757.36     36.70 o 
  10   8   1      887.11      946.06    123.60 o 
  11   8   1      674.78      642.47     95.04 o 
  12   8   1     5507.92     5634.71    247.63 o 
  13   8   1      587.01      596.70     58.27 o 
  14   8   1     3075.77     3127.92     77.67 o 
  15   8   1      290.31      281.58     25.92 o 
  16   8   1       54.92       18.54     36.40 o 
  17   8   1       65.57       46.02     29.12 o 
  18   8   1     2899.40     2984.27    207.43 o 
  19   8   1      507.06      498.10     24.23 o 
  20   8   1     2292.67     2379.21     63.42 o 
  21   8   1      309.19      298.02     39.44 o 
  22   8   1      283.26      315.16     30.13 o 
  23   8   1      362.93      427.86     24.33 o 
  24   8   1     2166.16     2214.40     63.88 o 
   0   9   1    14340.87    14477.95    631.35 o 
   1   9   1      453.63      500.24     19.51 o 
   2   9   1      153.28      237.58     36.35 o 
   3   9   1      231.20      271.61     28.65 o 
   4   9   1     5015.26     4940.99    360.13 o 
   5   9   1      960.96     1042.15     42.24 o 
   6   9   1     3721.90     3931.38    101.29 o 
   7   9   1      321.24      308.52     19.64 o 
   8   9   1     1912.79     1984.99     86.09 o 
   9   9   1      279.93      305.52     21.45 o 
  10   9   1     2706.05     2864.97    173.61 o 
  11   9   1      461.76      418.46     24.13 o 
  12   9   1     5633.32     5699.25    220.45 o 
  13   9   1      209.58      223.05     19.62 o 
  14   9   1      957.78      940.00     45.19 o 
  15   9   1      128.85      120.03     33.32 o 
  16   9   1     2813.56     2919.28     66.17 o 
  17   9   1      584.53      546.76     29.70 o 
  18   9   1      464.69      480.33     35.29 o 
  19   9   1       77.20       57.15     31.91 o 
  20   9   1      190.11      256.48     19.67 o 
   1  10   1      392.06      386.99     17.60 o 
   2  10   1     2068.65     1912.88     97.14 o 
   3  10   1      273.51      259.30     20.56 o 
   4  10   1     2188.09     2226.62     60.65 o 
   5  10   1      328.28      322.32     21.02 o 
   6  10   1      225.82      201.68     19.90 o 
   7  10   1      305.62      285.37     20.85 o 
   8  10   1     1958.78     1977.35     58.16 o 
   9  10   1      619.56      586.70     34.05 o 
  10  10   1      422.15      380.55     27.16 o 
  11  10   1      334.58      350.24     24.49 o 
  12  10   1      825.77      801.59     41.17 o 
  13  10   1      378.62      385.35     32.98 o 
   0   0   2    16438.62    16172.31     78.01 o 
   2   0   2    70732.73    62496.23    611.32 o 
   4   0   2     5085.41     5301.65     44.88 o 
   6   0   2    48652.25    44498.24    540.45 o 
   8   0   2   141169.61   143479.06   1087.86 o 
  10   0   2   101189.40   105742.29    983.83 o 
  12   0   2     9781.29     9604.71     80.98 o 
  14   0   2    17512.21    16771.54    114.42 o 
  16   0   2     3654.75     3679.59     59.45 o 
  18   0   2    19491.99    18937.02    139.88 o 
  20   0   2     3998.68     3899.49     70.29 o 
  22   0   2    35727.18    35527.56    217.69 o 
  24   0   2      813.20      748.13     41.24 o 
  26   0   2    20325.76    20156.90    182.27 o 
  28   0   2       98.17       79.84     20.40 o 
  30   0   2     1214.41     1148.87     58.76 o 
  32   0   2      231.47      302.77     30.78 o 
  34   0   2     2728.37     2885.16     91.34 o 
  36   0   2       50.99       84.76     43.13 o 
   1   1   2      480.88      478.56      8.10 o 
   2   1   2   146288.63   136268.97   9437.63 o 
   3   1   2      343.64      387.88     24.89 o 
   4   1   2     2273.34     2222.74    127.61 o 
   5   1   2      518.00      525.23     23.73 o 
   6   1   2     5883.17     5890.96    373.70 o 
   7   1   2     1999.85     2110.63    117.18 o 
   8   1   2      501.85      455.37     44.25 o 
   9   1   2      851.70      950.87     31.68 o 
  10   1   2    17334.11    18267.80   1004.83 o 
  11   1   2     1161.62     1237.06    110.45 o 
  12   1   2      126.81      151.71      8.52 o 
  13   1   2      229.69      207.27     12.91 o 
  14   1   2    56402.54    58809.65    897.07 o 
  15   1   2      101.54       -0.05     17.86 o 
  16   1   2     6733.24     6609.60    100.13 o 
  17   1   2      129.87       71.06     13.53 o 
  18   1   2    25323.25    25503.78    428.27 o 
  19   1   2      221.15      185.69     13.29 o 
  20   1   2     2654.12     2811.67     43.87 o 
  21   1   2      112.73       91.38     11.84 o 
  22   1   2     3644.71     3684.34    144.53 o 
  23   1   2      570.13      622.43     40.16 o 
  24   1   2      363.35      337.26     38.21 o 
  25   1   2      325.97      316.75     17.80 o 
  26   1   2     4136.35     4108.98     62.26 o 
  27   1   2       64.55       -3.40     27.33 o 
  28   1   2     1912.25     2034.72     49.02 o 
  29   1   2       34.87      -31.81     31.81 o 
  30   1   2     7461.59     7322.59    151.28 o 
  31   1   2       16.67      -41.69     41.69 o 
  32   1   2      105.95       92.26     23.43 o 
  33   1   2        3.18      -82.91     82.91 o 
  34   1   2     5506.00     5488.52     86.35 o 
  35   1   2        6.72      -43.08     43.08 o 
  36   1   2        2.11       14.14     55.57 o 
   0   2   2    10693.76    11222.79    234.24 o 
   1   2   2      542.73      619.12      9.91 o 
   2   2   2    43475.89    49173.50    698.63 o 
   3   2   2     3665.11     3990.92    113.00 o 
   4   2   2    43165.05    48030.14   1946.85 o 
   5   2   2     4154.28     4444.33    168.52 o 
   6   2   2    88496.74    97246.20   6141.19 o 
   7   2   2     2488.77     2718.14    211.59 o 
   8   2   2     4825.99     5228.54    259.69 o 
   9   2   2      369.56      462.39     30.90 o 
  10   2   2    82014.09    87358.93   5127.37 o 
  11   2   2     1126.13     1143.05     24.49 o 
  12   2   2     3213.28     3237.12     57.78 o 
  13   2   2        6.65        6.38     18.26 o 
  14   2   2     6798.91     7353.37    211.01 o 
  15   2   2       81.43       94.81      9.18 o 
  16   2   2     8540.73     8730.54    163.56 o 
  17   2   2      232.03      218.87     25.52 o 
  18   2   2     9781.02    10049.76    143.49 o 
  19   2   2      108.06       99.59     11.17 o 
  20   2   2     1384.91     1415.62     33.90 o 
  21   2   2      174.48       42.37     59.27 o 
  22   2   2    21843.84    21231.22    428.26 o 
  23   2   2      119.98       -9.98     33.46 o 
  24   2   2      570.65      655.10     30.87 o 
  25   2   2      108.53      -28.64     28.64 o 
  26   2   2    12642.02    12537.60    174.24 o 
  27   2   2       59.41      -29.76     29.76 o 
  28   2   2     1037.40      962.12    112.54 o 
  29   2   2       43.74       20.16     23.52 o 
  30   2   2      699.36      696.50     34.24 o 
  31   2   2       33.84       -4.64     39.60 o 
  32   2   2      415.77      405.22     23.21 o 
  33   2   2       12.97      -32.22     32.22 o 
  34   2   2     1709.54     1690.47     53.07 o 
  35   2   2        0.65       -3.62     58.94 o 
  36   2   2       21.19       55.54     31.81 o 
   1   3   2     1484.96     1544.19     26.93 o 
   2   3   2    81033.82    87037.44   2577.17 o 
   3   3   2     2618.91     2751.42     30.80 o 
   4   3   2    19955.93    20881.01    413.40 o 
   5   3   2      211.07      231.54     14.97 o 
   6   3   2    13605.18    14401.60    184.66 o 
   7   3   2     1164.16     1203.14     25.14 o 
   8   3   2     1011.45     1117.74     23.22 o 
   9   3   2      863.23      919.15     39.57 o 
  10   3   2    17970.95    17876.97    384.77 o 
  11   3   2     1222.14     1272.59     29.58 o 
  12   3   2     5427.85     5215.33     51.82 o 
  13   3   2     1130.42     1122.22     28.73 o 
  14   3   2    41695.91    40583.82    326.76 o 
  15   3   2     1350.34     1210.03     30.31 o 
  16   3   2     3250.54     2880.58     42.47 o 
  17   3   2       66.07       33.22     19.17 o 
  18   3   2    18444.70    17389.89    103.31 o 
  19   3   2      662.77      623.51     28.13 o 
  20   3   2     1095.30     1071.31     57.11 o 
  21   3   2      404.66      407.29     32.63 o 
  22   3   2     3884.74     3772.02     71.64 o 
  23   3   2      195.96      198.19     14.34 o 
  24   3   2      163.45      177.87     20.32 o 
  25   3   2      224.02      211.59     15.94 o 
  26   3   2     4221.48     4196.59     64.64 o 
  27   3   2      201.26      117.65     20.21 o 
  28   3   2      684.90      687.72     43.95 o 
  29   3   2       28.88      -63.50     63.50 o 
  30   3   2     4633.31     4410.13    127.03 o 
  31   3   2      218.57      188.91     70.43 o 
  32   3   2      204.34      117.99     33.75 o 
  33   3   2      244.38      142.99    223.60 o 
  34   3   2     3715.33     3755.36     74.28 o 
  35   3   2      144.90      -28.38    188.13 o 
   0   4   2     3405.83     3293.45     37.47 o 
   1   4   2      991.44     1002.67     16.13 o 
   2   4   2     6029.15     6452.63     51.27 o 
   3   4   2     1165.08     1138.59     23.83 o 
   4   4   2     3270.68     3468.89     39.02 o 
   5   4   2     3449.01     3591.85     40.26 o 
   6   4   2    21435.82    22243.45     98.13 o 
   7   4   2     2334.15     2441.08     35.19 o 
   8   4   2    16580.11    16404.63     87.02 o 
   9   4   2      829.83      812.11     25.41 o 
  10   4   2    53721.86    56346.05    168.15 o 
  11   4   2      715.60      747.06     26.70 o 
  12   4   2    13498.02    14030.17     88.31 o 
  13   4   2      583.09      583.61     29.52 o 
  14   4   2     9625.82     9594.52     82.00 o 
  15   4   2      141.15      155.86     11.83 o 
  16   4   2     1185.69     1128.16     40.84 o 
  17   4   2      619.04      566.52     25.62 o 
  18   4   2     4012.89     4249.41    142.54 o 
  19   4   2      203.30      199.27     13.15 o 
  20   4   2     1527.87     1520.34     39.37 o 
  21   4   2       61.19      -52.44     52.44 o 
  22   4   2    25931.46    25248.95    146.26 o 
  23   4   2      209.62      123.41     24.40 o 
  24   4   2      175.40      212.56     64.53 o 
  25   4   2      124.01     -185.83    191.23 o 
  26   4   2    13687.86    13268.91    188.56 o 
  27   4   2      261.53       69.83     78.54 o 
  28   4   2       20.69        9.53     26.97 o 
  29   4   2       57.24       31.35     30.91 o 
  30   4   2      369.02      364.25     35.79 o 
  31   4   2       77.89       50.07     28.91 o 
  32   4   2       98.92       99.97     27.09 o 
  33   4   2       13.33     -166.59    202.64 o 
  34   4   2     1538.14     1600.29     55.16 o 
   1   5   2     2187.76     2351.45     26.79 o 
   2   5   2    28959.40    31210.13    127.20 o 
   3   5   2     1281.97     1400.25     30.69 o 
   4   5   2     1340.82     1299.26     55.47 o 
   5   5   2      420.68      430.14     20.82 o 
   6   5   2     7314.61     7996.48     66.92 o 
   7   5   2      470.26      510.55     22.99 o 
   8   5   2      970.90     1013.15     28.33 o 
   9   5   2       25.46       26.41     20.06 o 
  10   5   2     4548.71     4638.40     91.18 o 
  11   5   2      511.53      502.42     35.40 o 
  12   5   2      977.65      978.16     30.83 o 
  13   5   2     1768.37     1846.90     73.03 o 
  14   5   2    24034.78    25623.07    954.99 o 
  15   5   2     1637.77     1674.69     41.25 o 
  16   5   2      754.33      743.19     32.15 o 
  17   5   2      315.62      299.23     27.82 o 
  18   5   2    19944.01    22758.63   2677.09 o 
  19   5   2      331.26      323.25     19.70 o 
  20   5   2      105.97      166.21     46.09 o 
  21   5   2      474.43      518.90     27.46 o 
  22   5   2     3514.21     3760.13     62.87 o 
  23   5   2      313.41      371.72     55.84 o 
  24   5   2      482.04      459.22     27.78 o 
  25   5   2      150.54      129.30     49.81 o 
  26   5   2     3503.32     3390.17     67.30 o 
  27   5   2      231.31      234.14     63.11 o 
  28   5   2      771.18      672.27     35.09 o 
  29   5   2      156.88     -156.53    186.34 o 
  30   5   2     5286.19     5214.86     99.78 o 
  31   5   2       96.18     -156.96    156.96 o 
  32   5   2       19.61      -31.08     59.70 o 
   0   6   2     6888.17     6712.31     65.41 o 
   1   6   2      297.03      300.51     11.93 o 
   2   6   2     9044.54     9119.96    123.75 o 
   3   6   2      470.64      484.41     23.10 o 
   4   6   2     2651.18     2722.71     58.38 o 
   5   6   2      843.57      816.18     48.56 o 
   6   6   2    26167.34    25751.81    128.33 o 
   7   6   2      737.98      766.29     62.33 o 
   8   6   2      330.10      366.85     19.32 o 
   9   6   2     1052.31     1048.87     33.91 o 
  10   6   2    23056.73    22184.80    123.59 o 
  11   6   2     1447.06     1443.27     41.41 o 
  12   6   2      664.31      662.23     35.10 o 
  13   6   2      662.74      710.61     73.44 o 
  14   6   2     3445.71     3565.81     56.03 o 
  15   6   2      270.60      243.93     19.46 o 
  16   6   2     1166.91     1219.24     39.63 o 
  17   6   2      503.00      478.58     60.01 o 
  18   6   2     3413.75     3301.53     67.28 o 
  19   6   2      174.10      163.58     15.20 o 
  20   6   2      157.81      177.16     15.65 o 
  21   6   2      447.83      448.93     38.47 o 
  22   6   2     9087.80     9009.19    476.93 o 
  23   6   2      468.74      437.32     26.11 o 
  24   6   2      129.28      134.92     56.75 o 
  25   6   2      363.79      320.96     21.51 o 
  26   6   2     5396.82     5270.03    241.17 o 
  27   6   2      207.97      146.92     20.85 o 
  28   6   2      318.80      293.92     37.20 o 
  29   6   2        1.35      -21.15     28.98 o 
  30   6   2      471.10      501.80     32.10 o 
   1   7   2      398.74      459.97     24.94 o 
   2   7   2    33410.04    33077.87    370.44 o 
   3   7   2     1157.85     1245.69     37.92 o 
   4   7   2     3925.45     3826.70     83.01 o 
   5   7   2      524.34      510.66     27.94 o 
   6   7   2      936.01      983.09     83.38 o 
   7   7   2     1355.54     1327.78     51.37 o 
   8   7   2      571.33      609.96     59.91 o 
   9   7   2       43.24       30.72     22.85 o 
  10   7   2     7418.28     7406.96    150.45 o 
  11   7   2       25.04       49.26     24.80 o 
  12   7   2     3736.15     3889.81     74.20 o 
  13   7   2      665.48      672.86     32.40 o 
  14   7   2    13802.90    14012.95    222.35 o 
  15   7   2     1092.04     1134.51     64.58 o 
  16   7   2     1387.61     1505.58     44.17 o 
  17   7   2      682.32      749.85     63.48 o 
  18   7   2     4775.91     4837.41     73.88 o 
  19   7   2      979.01     1025.64     74.28 o 
  20   7   2      183.01      132.83     20.82 o 
  21   7   2      236.64      243.13     18.10 o 
  22   7   2      331.85      394.93     31.05 o 
  23   7   2       89.59      103.54     17.55 o 
  24   7   2      461.10      498.59     45.43 o 
  25   7   2       90.88       95.65     34.62 o 
  26   7   2     1015.48     1131.65    156.07 o 
  27   7   2      165.22      140.89     34.59 o 
   0   8   2     1360.73     1413.11     41.82 o 
   1   8   2      278.86      298.37     11.64 o 
   2   8   2     4045.36     4050.04     64.09 o 
   3   8   2       45.86       58.81     39.67 o 
   4   8   2      246.51      235.88     21.70 o 
   5   8   2      595.92      603.20     30.75 o 
   6   8   2    12284.60    12219.06    111.30 o 
   7   8   2      622.20      659.69     99.22 o 
   8   8   2       13.84       41.99     25.07 o 
   9   8   2      525.64      584.02     28.50 o 
  10   8   2     9430.04     9375.87    162.12 o 
  11   8   2     1066.42     1055.86     42.90 o 
  12   8   2     1976.70     1992.76     51.72 o 
  13   8   2      242.45      213.06     17.18 o 
  14   8   2     1410.25     1435.66    134.99 o 
  15   8   2      105.28       86.98     19.99 o 
  16   8   2      765.05      706.76     44.45 o 
  17   8   2      130.64      154.29     16.65 o 
  18   8   2     1341.99     1470.65     49.45 o 
  19   8   2       51.85       94.90     27.94 o 
  20   8   2       12.20       43.54     28.54 o 
  21   8   2      325.34      320.21     20.44 o 
  22   8   2     4367.33     4400.43     79.39 o 
  23   8   2      413.09      385.54     23.64 o 
  24   8   2      240.09      286.59     22.87 o 
   1   9   2     1268.36     1348.73     32.06 o 
   2   9   2     6661.43     6823.92    340.13 o 
   3   9   2      632.92      644.44     33.38 o 
   4   9   2      331.17      275.79     18.48 o 
   5   9   2      357.13      331.76     19.56 o 
   6   9   2     1408.87     1479.24    128.41 o 
   7   9   2      159.36      144.91     20.17 o 
   8   9   2       47.71       79.28     18.81 o 
   9   9   2      172.11      137.67     20.20 o 
  10   9   2     1187.29     1046.36     62.30 o 
  11   9   2      260.94      257.67     30.49 o 
  12   9   2      146.93      137.36     23.12 o 
  13   9   2      662.53      613.46     33.23 o 
  14   9   2     5020.14     5065.14     81.71 o 
  15   9   2      471.12      427.75     22.59 o 
  16   9   2      283.62      291.51     32.17 o 
  17   9   2      368.67      355.05     22.86 o 
  18   9   2     4551.22     4261.19     96.15 o 
  19   9   2      225.25      222.89     81.72 o 
   0  10   2     2205.59     2177.77    100.08 o 
   1  10   2       80.41      101.84     15.09 o 
   2  10   2      575.76      584.02     32.32 o 
   3  10   2      241.38      227.47     24.55 o 
   4  10   2      201.62      227.22     25.62 o 
   5  10   2      991.70     1004.59     55.82 o 
   6  10   2     3949.48     3994.60     76.95 o 
   7  10   2      671.99      677.77     48.02 o 
   8  10   2      159.33      175.65     67.03 o 
   9  10   2      557.68      551.50     33.67 o 
  10  10   2     4955.46     5155.45    179.74 o 
  11  10   2      472.95      551.76     33.98 o 
  12  10   2      627.35      734.88     44.39 o 
   2   0   3    14719.02    12957.48     84.89 o 
   4   0   3    18539.94    17569.89     98.92 o 
   6   0   3    10683.69    10316.25     77.25 o 
   8   0   3    35030.42    34722.16    147.92 o 
  10   0   3    19654.25    20347.92    118.39 o 
  12   0   3    39974.20    42021.76    179.98 o 
  14   0   3    36478.44    37563.84    180.16 o 
  16   0   3     2191.99     2284.77     50.57 o 
  18   0   3    57136.42    58004.81    253.98 o 
  20   0   3    13001.21    13248.13    128.52 o 
  22   0   3     2655.74     2933.49     67.83 o 
  24   0   3    11752.74    12071.68    137.78 o 
  26   0   3     1327.02     1393.34     56.72 o 
  28   0   3      588.65      540.45     36.39 o 
  30   0   3    12783.99    12753.34    164.33 o 
  32   0   3       64.55       48.31     41.04 o 
  34   0   3     2139.06     2332.77     83.17 o 
  36   0   3     1093.94     1145.41     66.19 o 
   0   1   3     4151.61     4057.27    163.09 o 
   1   1   3      823.64      822.73     12.01 o 
   2   1   3     1861.74     1938.27     24.97 o 
   3   1   3      229.23      277.37     12.75 o 
   4   1   3      946.15      908.11     43.18 o 
   5   1   3      190.16      253.46     19.32 o 
   6   1   3    68380.35    65138.44   4664.27 o 
   7   1   3      331.28      353.82     18.04 o 
   8   1   3    10558.76    10058.03    236.98 o 
   9   1   3      580.71      617.84     33.02 o 
  10   1   3    31492.21    31496.16    810.48 o 
  11   1   3      204.80      204.76     11.04 o 
  12   1   3     4437.92     5102.34    615.73 o 
  13   1   3     1355.10     1264.76     25.98 o 
  14   1   3    15286.53    14736.76    469.81 o 
  15   1   3      673.98      540.11     40.00 o 
  16   1   3    12325.92    12270.41    164.84 o 
  17   1   3      229.66      147.63     11.15 o 
  18   1   3     5865.50     5915.34    224.06 o 
  19   1   3      187.44      161.74     11.93 o 
  20   1   3     7812.70     7747.16    140.90 o 
  21   1   3      172.72       76.71     21.19 o 
  22   1   3    22692.91    21990.75    710.15 o 
  23   1   3       32.88      -26.70     26.70 o 
  24   1   3      179.49      145.43     20.83 o 
  25   1   3       12.65      -26.08     26.08 o 
  26   1   3    13100.76    12336.23    452.37 o 
  27   1   3      175.77       64.14     33.25 o 
  28   1   3     1707.92     1534.78     62.71 o 
  29   1   3       42.24      -26.65     26.65 o 
  30   1   3      830.56      720.44    127.93 o 
  31   1   3        5.91      -38.43     38.43 o 
  32   1   3     1528.01     1467.32     48.06 o 
  33   1   3       59.88      -33.49     33.49 o 
  34   1   3     1987.93     2075.12     78.94 o 
  35   1   3        9.42      -28.57     42.06 o 
  36   1   3      782.30      811.96    100.06 o 
   1   2   3      265.86      275.84      9.95 o 
   2   2   3   199832.91   193901.69   2520.50 o 
   3   2   3      575.99      663.08     21.16 o 
   4   2   3    91960.55    96744.28    728.55 o 
   5   2   3      700.16      769.64     23.81 o 
   6   2   3    20169.32    19786.01    593.94 o 
   7   2   3       57.05       32.63     12.71 o 
   8   2   3    33915.14    33451.40   1111.62 o 
   9   2   3      745.71      750.50     21.60 o 
  10   2   3    24439.10    24601.32    809.86 o 
  11   2   3       63.08       68.50     25.19 o 
  12   2   3     1280.56     1367.91     34.74 o 
  13   2   3      258.77      248.47     12.62 o 
  14   2   3    25566.76    26628.38    879.13 o 
  15   2   3       27.54       29.73     20.17 o 
  16   2   3     7654.63     8247.05    208.25 o 
  17   2   3      841.54      806.27     27.42 o 
  18   2   3    13676.08    13293.86     89.60 o 
  19   2   3      550.27      512.82     24.97 o 
  20   2   3     2109.36     2136.86     41.13 o 
  21   2   3      121.33      116.43     11.53 o 
  22   2   3      168.89      368.76    211.61 o 
  23   2   3      227.49      212.24     14.13 o 
  24   2   3     4496.99     4521.95     93.94 o 
  25   2   3      153.35       90.99     25.44 o 
  26   2   3      781.26      772.48     33.07 o 
  27   2   3       20.42       -1.69     23.16 o 
  28   2   3      955.67     1000.04     37.65 o 
  29   2   3      210.73      126.75     18.11 o 
  30   2   3     4960.63     4868.51     77.23 o 
  31   2   3      146.00       20.14     32.42 o 
  32   2   3        9.59       52.25     27.81 o 
  33   2   3        4.03      -30.01     30.01 o 
  34   2   3     1655.03     1634.44     95.45 o 
  35   2   3       11.96      -70.52     70.52 o 
   0   3   3    44964.57    46030.57   1493.40 o 
   1   3   3      309.68      324.82     10.91 o 
   2   3   3    11796.41    11716.85    343.12 o 
   3   3   3     1268.28     1278.55     49.63 o 
   4   3   3     8308.18     7591.74    238.14 o 
   5   3   3     1763.92     1655.30     28.42 o 
   6   3   3    86265.19    85077.09   1260.71 o 
   7   3   3     3019.32     2842.26    112.63 o 
   8   3   3     1439.17     1521.16     91.10 o 
   9   3   3      163.35      159.53     10.42 o 
  10   3   3    24260.54    22766.98    166.25 o 
  11   3   3      631.12      598.38     35.12 o 
  12   3   3     6426.72     6226.18    152.25 o 
  13   3   3     1008.99      969.27     27.48 o 
  14   3   3     6682.28     6573.79    156.78 o 
  15   3   3     1655.50     1580.78     88.26 o 
  16   3   3     1750.50     1619.19     34.14 o 
  17   3   3      383.35      395.75     22.30 o 
  18   3   3     5072.18     5015.26    127.99 o 
  19   3   3      214.13      201.88     12.66 o 
  20   3   3     3496.41     3182.29     50.55 o 
  21   3   3      109.12       60.14     23.02 o 
  22   3   3    11502.68    10698.18    124.19 o 
  23   3   3       85.56       38.79     25.91 o 
  24   3   3      361.92      320.84     16.92 o 
  25   3   3      213.48      208.26     24.16 o 
  26   3   3     7344.85     6873.33    191.81 o 
  27   3   3      240.55      199.52     42.78 o 
  28   3   3     1486.92     1536.64     50.29 o 
  29   3   3      127.77       90.35     29.36 o 
  30   3   3      683.65      748.26     37.08 o 
  31   3   3       36.22       11.00     29.33 o 
  32   3   3     1685.97     1580.78     59.08 o 
  33   3   3       64.67       31.30     33.78 o 
  34   3   3     1719.54     1665.09     56.95 o 
   1   4   3       26.57       68.86     14.95 o 
   2   4   3    23090.88    23865.02    136.75 o 
   3   4   3     1217.75     1340.65     27.66 o 
   4   4   3    13117.45    13153.41     77.69 o 
   5   4   3      707.99      714.63     48.07 o 
   6   4   3     1090.13     1024.56     25.16 o 
   7   4   3      483.39      486.74     24.65 o 
   8   4   3    18290.32    18109.04    173.12 o 
   9   4   3     1179.78     1125.33    100.73 o 
  10   4   3     8679.68     8837.19    324.72 o 
  11   4   3      756.67      679.15     30.79 o 
  12   4   3    10272.10    10308.61     82.12 o 
  13   4   3      464.36      418.09     23.25 o 
  14   4   3    21617.15    21396.14    233.82 o 
  15   4   3      248.57      228.51     14.87 o 
  16   4   3     2751.68     2717.69     49.29 o 
  17   4   3      860.91      703.05     34.88 o 
  18   4   3    21735.80    21293.86    286.97 o 
  19   4   3      287.62      248.76     17.21 o 
  20   4   3     4031.56     4042.47     60.20 o 
  21   4   3       68.68       32.79     25.06 o 
  22   4   3     1822.91     1804.35     45.36 o 
  23   4   3      103.38      107.90     19.22 o 
  24   4   3     4932.85     5194.08     98.55 o 
  25   4   3      241.40      188.98     53.60 o 
  26   4   3      863.15      865.02     39.51 o 
  27   4   3       37.48        3.59     27.35 o 
  28   4   3      930.76      885.84     42.10 o 
  29   4   3      277.61      182.59     26.47 o 
  30   4   3     6404.27     6594.47     92.86 o 
  31   4   3      349.82      315.00     23.50 o 
  32   4   3      109.18       98.43     33.12 o 
  33   4   3       53.45       21.29     34.34 o 
   0   5   3     2666.09     2443.71     60.81 o 
   1   5   3      810.74      790.97     17.63 o 
   2   5   3     1461.09     1587.58     43.46 o 
   3   5   3     1016.64     1096.84     47.17 o 
   4   5   3      992.40     1033.96     28.11 o 
   5   5   3     4501.07     4500.31     52.21 o 
   6   5   3    16615.80    17258.75    123.27 o 
   7   5   3     3670.27     3711.27     49.69 o 
   8   5   3     6750.35     7164.45     68.06 o 
   9   5   3      702.89      725.32     31.47 o 
  10   5   3    20340.47    20779.75    117.00 o 
  11   5   3      383.99      387.62     20.37 o 
  12   5   3     2412.17     2499.39     45.41 o 
  13   5   3      780.23      807.42     31.69 o 
  14   5   3     8229.63     8473.44    164.37 o 
  15   5   3      411.91      445.15     21.87 o 
  16   5   3     8879.83     9153.71    175.19 o 
  17   5   3      327.36      329.63     20.10 o 
  18   5   3     4405.34     4439.65     71.18 o 
  19   5   3      339.50      397.68     43.51 o 
  20   5   3     3551.51     3671.64     66.77 o 
  21   5   3      529.86      512.85     35.35 o 
  22   5   3    15719.17    15700.17    126.17 o 
  23   5   3       61.79        3.54     32.98 o 
  24   5   3      354.68      340.26     19.95 o 
  25   5   3       22.43      -22.50     33.18 o 
  26   5   3     8698.94     8604.06    183.35 o 
  27   5   3      426.11      355.31     26.61 o 
  28   5   3      946.57     1023.53     45.32 o 
  29   5   3       29.65       43.59     30.99 o 
  30   5   3      669.96      613.74     33.29 o 
  31   5   3       94.75       97.48     31.54 o 
   1   6   3      268.24      309.72     11.14 o 
   2   6   3    31074.77    31056.93    142.23 o 
   3   6   3     1398.99     1484.41     72.74 o 
   4   6   3     7035.55     7079.34    136.35 o 
   5   6   3     1027.09     1019.73     31.55 o 
   6   6   3     4514.65     4746.69    215.82 o 
   7   6   3      298.93      327.05     17.90 o 
   8   6   3    12609.77    12655.42    337.82 o 
   9   6   3     1012.85     1013.83    116.85 o 
  10   6   3     4163.02     4125.42    133.93 o 
  11   6   3      546.43      481.64     23.00 o 
  12   6   3     3623.88     3586.95    128.15 o 
  13   6   3      227.89      194.15     21.66 o 
  14   6   3    13390.02    13320.72    393.50 o 
  15   6   3      653.61      563.58     51.71 o 
  16   6   3     2810.71     2713.56    102.54 o 
  17   6   3      981.61     1062.91     38.08 o 
  18   6   3     5482.97     5609.78    297.49 o 
  19   6   3      564.64      528.23     29.05 o 
  20   6   3     2800.27     2893.71    263.63 o 
  21   6   3       32.13      -29.70     29.70 o 
  22   6   3      290.89      364.67     25.48 o 
  23   6   3      151.40      147.38     24.22 o 
  24   6   3     1365.87     1518.45     49.01 o 
  25   6   3      305.43      305.38     22.23 o 
  26   6   3      918.84      955.98     43.83 o 
  27   6   3        2.85      -28.38     28.38 o 
  28   6   3      248.25      235.64     18.37 o 
  29   6   3      181.59      175.01     66.06 o 
   0   7   3     5504.82     5462.94     69.33 o 
   1   7   3     1467.56     1399.04     28.54 o 
   2   7   3     4144.41     4127.08     60.74 o 
   3   7   3      150.30      155.74     14.51 o 
   4   7   3     4278.48     4042.03     60.54 o 
   5   7   3     1140.36     1162.88     38.78 o 
   6   7   3    20076.23    19813.22    235.24 o 
   7   7   3     1883.60     1824.52     45.25 o 
   8   7   3      541.25      548.06     28.48 o 
   9   7   3      134.79      153.59     19.13 o 
  10   7   3    13663.47    13936.98    168.99 o 
  11   7   3     1165.42     1122.77     39.67 o 
  12   7   3     1260.55     1386.85     41.81 o 
  13   7   3      591.13      623.93     30.14 o 
  14   7   3      500.61      503.51     25.25 o 
  15   7   3      619.88      569.79     29.56 o 
  16   7   3      947.50      949.59     63.82 o 
  17   7   3       86.34       64.23     29.86 o 
  18   7   3     1174.81     1147.47     41.51 o 
  19   7   3      235.58      234.02     61.84 o 
  20   7   3     1503.82     1518.40    108.86 o 
  21   7   3      409.71      338.47     20.89 o 
  22   7   3     4105.26     4077.81    110.83 o 
  23   7   3      195.28      159.31     24.67 o 
  24   7   3       48.23       86.40     37.72 o 
  25   7   3      152.03      143.89     27.93 o 
  26   7   3     2727.63     2743.29     68.51 o 
  27   7   3      266.65      282.39     21.67 o 
   1   8   3      436.63      428.61     16.95 o 
   2   8   3     8617.94     8535.98    271.51 o 
   3   8   3     1816.36     1762.82     47.83 o 
   4   8   3     3792.69     3807.39    103.33 o 
   5   8   3      246.22      208.95     16.37 o 
   6   8   3      424.41      410.26     46.78 o 
   7   8   3      146.56      145.95     15.40 o 
   8   8   3     4371.90     4604.39    189.02 o 
   9   8   3      448.67      517.22     39.96 o 
  10   8   3     2053.33     2156.21     53.71 o 
  11   8   3       85.46       80.37     15.94 o 
  12   8   3      961.14      964.73     60.35 o 
  13   8   3      230.66      279.88     38.03 o 
  14   8   3     6566.08     6433.23    204.92 o 
  15   8   3      550.88      585.95     47.60 o 
  16   8   3      100.56       80.09     20.53 o 
  17   8   3      452.11      456.99     73.13 o 
  18   8   3     2725.75     2764.60     72.73 o 
  19   8   3      298.63      271.25     22.15 o 
  20   8   3     1296.97     1358.68     51.32 o 
  21   8   3       31.01       17.77     30.82 o 
  22   8   3      639.87      625.11     66.27 o 
  23   8   3       27.31        9.11     45.81 o 
   0   9   3      347.22      352.98     20.97 o 
   1   9   3      633.10      603.60     21.32 o 
   2   9   3      594.24      606.15     29.57 o 
   3   9   3      484.27      480.14     27.61 o 
   4   9   3      465.37      530.40     34.18 o 
   5   9   3      524.13      505.23     27.53 o 
   6   9   3     2481.00     2517.86    157.91 o 
   7   9   3      514.16      517.14     36.49 o 
   8   9   3      537.74      575.23     66.97 o 
   9   9   3      734.00      762.29    110.73 o 
  10   9   3     4842.55     4577.80     84.42 o 
  11   9   3      278.45      340.59     19.99 o 
  12   9   3      136.70      122.36     18.73 o 
  13   9   3      210.68      207.94     21.55 o 
  14   9   3     1493.49     1490.69     52.63 o 
  15   9   3      408.46      419.65     23.39 o 
  16   9   3     1569.21     1473.32     65.89 o 
  17   9   3      336.16      358.47     22.84 o 
  18   9   3      470.89      474.59     26.29 o 
   1  10   3      285.37      319.28     14.87 o 
   2  10   3     3649.85     3519.91     73.32 o 
   3  10   3      615.44      652.81     33.29 o 
   4  10   3      917.87      892.53     43.85 o 
   5  10   3      201.62      194.04     19.51 o 
   6  10   3      448.73      443.85     23.82 o 
   7  10   3       42.44       36.73     30.67 o 
   8  10   3     1874.98     1786.11     57.83 o 
   9  10   3       69.86        1.91     31.29 o 
  10  10   3      241.69      209.61     34.41 o 
  11  10   3      132.26      138.47     55.34 o 
   0   0   4     5224.78     5443.28     65.55 o 
   2   0   4    21898.79    21082.03    126.45 o 
   4   0   4    34684.76    32311.53    156.46 o 
   6   0   4     3588.13     3447.95     52.19 o 
   8   0   4     3645.07     3422.13     53.56 o 
  10   0   4    16795.80    15783.63    115.46 o 
  12   0   4    13814.75    14158.64    113.77 o 
  14   0   4    27107.54    26038.87    160.82 o 
  16   0   4    74582.45    72350.59    284.08 o 
  18   0   4     1570.19     1545.46     49.09 o 
  20   0   4     8279.19     7832.19    104.36 o 
  22   0   4     7739.03     7708.81    108.97 o 
  24   0   4      292.38      258.19     20.33 o 
  26   0   4     4621.71     4711.04     94.52 o 
  28   0   4     5982.52     5840.13    111.73 o 
  30   0   4      647.08      803.08     52.64 o 
  32   0   4     6188.48     6356.66    125.67 o 
  34   0   4     1446.88     1504.58     72.63 o 
   1   1   4      360.00      379.27     11.24 o 
   2   1   4     4590.29     4353.30    227.87 o 
   3   1   4      191.50      220.22      9.98 o 
   4   1   4    45284.41    41650.24   1273.70 o 
   5   1   4        4.80       -1.12     12.62 o 
   6   1   4     4087.73     4097.33    137.22 o 
   7   1   4       20.71       43.55     16.31 o 
   8   1   4   138337.42   135968.28   4292.10 o 
   9   1   4      881.93      795.03     23.90 o 
  10   1   4     3705.90     3672.67     98.05 o 
  11   1   4      208.20      188.18     11.05 o 
  12   1   4    15638.37    15679.80    173.30 o 
  13   1   4      198.15      214.35     22.17 o 
  14   1   4     3044.18     2919.61     80.44 o 
  15   1   4      868.60      888.61     39.64 o 
  16   1   4      982.61     1067.62     39.69 o 
  17   1   4      508.93      505.79     24.02 o 
  18   1   4     4405.02     4170.12     53.51 o 
  19   1   4       73.39        8.91     53.04 o 
  20   1   4    30201.52    30408.55    552.69 o 
  21   1   4       81.57       51.23     26.71 o 
  22   1   4      550.40      804.92    148.00 o 
  23   1   4      123.66      113.59     26.99 o 
  24   1   4     9596.65     9588.24     91.65 o 
  25   1   4       98.68        0.93     30.85 o 
  26   1   4       84.65       68.57     26.08 o 
  27   1   4       32.55      -27.53     27.53 o 
  28   1   4     6759.38     6776.38    285.52 o 
  29   1   4       35.05      -31.13     31.13 o 
  30   1   4      752.48      816.80     68.50 o 
  31   1   4       54.88       40.63     29.42 o 
  32   1   4      532.64      560.94     39.76 o 
  33   1   4       45.76       91.02     30.83 o 
  34   1   4      234.49      245.46     24.12 o 
  35   1   4       12.64        5.00     31.13 o 
   0   2   4    67972.48    68062.08    660.36 o 
   1   2   4      237.13      248.14     17.76 o 
   2   2   4     1326.41     1337.22     43.41 o 
   3   2   4     2291.52     2163.01     31.79 o 
   4   2   4    81128.29    77611.04   1002.66 o 
   5   2   4     3722.62     3612.05    152.62 o 
   6   2   4    27692.93    26543.36    745.47 o 
   7   2   4     1539.93     1497.83     47.61 o 
   8   2   4     2503.74     2611.97    151.83 o 
   9   2   4      830.94      831.42     26.26 o 
  10   2   4     2514.70     2357.93     37.04 o 
  11   2   4       90.35       74.96      8.20 o 
  12   2   4     7398.58     7380.37     63.31 o 
  13   2   4       30.10       40.73     13.90 o 
  14   2   4     5867.18     5670.11     57.28 o 
  15   2   4      454.72      498.79     27.32 o 
  16   2   4    24627.06    24074.17    205.16 o 
  17   2   4      363.33      320.47     17.12 o 
  18   2   4     2768.89     2812.85     45.56 o 
  19   2   4      242.92      238.25     29.16 o 
  20   2   4     6252.75     6534.08     77.51 o 
  21   2   4      206.06      167.86     36.37 o 
  22   2   4     2056.36     1980.95     43.28 o 
  23   2   4      164.52      162.08     50.60 o 
  24   2   4      890.23      760.71     33.83 o 
  25   2   4        3.54      -21.01     21.57 o 
  26   2   4      934.97      857.38     35.74 o 
  27   2   4       41.36      -17.00     38.35 o 
  28   2   4     5493.04     5306.86     77.34 o 
  29   2   4       60.49        8.20     31.01 o 
  30   2   4       98.75       57.88     29.20 o 
  31   2   4       39.71      -33.18     33.18 o 
  32   2   4     6074.24     6057.15    155.33 o 
  33   2   4       12.82      -13.11     34.27 o 
  34   2   4      459.55      490.21     29.06 o 
  35   2   4        4.72       18.75     31.93 o 
   1   3   4      116.81      100.95      5.48 o 
   2   3   4    14467.82    13998.44    557.72 o 
   3   3   4      370.20      364.86     18.50 o 
   4   3   4    49695.28    47952.03   1409.42 o 
   5   3   4      580.17      564.14     30.27 o 
   6   3   4     3102.11     3039.91     40.69 o 
   7   3   4      960.50      923.58     27.22 o 
   8   3   4    77932.24    76506.42    659.98 o 
   9   3   4      763.38      783.29     27.18 o 
  10   3   4    15330.93    14854.31     93.43 o 
  11   3   4      464.08      418.66     20.77 o 
  12   3   4     8823.50     8608.58     73.57 o 
  13   3   4      957.74      951.49     28.48 o 
  14   3   4     3166.55     3110.15     50.95 o 
  15   3   4        5.25        8.96     15.51 o 
  16   3   4      313.67      315.57     68.86 o 
  17   3   4      180.92      197.44     20.02 o 
  18   3   4     1245.27     1206.43     34.03 o 
  19   3   4      739.32      711.61     32.45 o 
  20   3   4    16598.47    16293.46    521.19 o 
  21   3   4      295.01      319.73     18.33 o 
  22   3   4     1699.89     1559.48    141.00 o 
  23   3   4      102.97      107.10     19.37 o 
  24   3   4    10058.46     9941.65    353.30 o 
  25   3   4       77.30       66.18     19.73 o 
  26   3   4      196.48      236.67     15.91 o 
  27   3   4      141.37       87.86     28.46 o 
  28   3   4     4084.65     3940.58     69.84 o 
  29   3   4      144.05      114.24     31.51 o 
  30   3   4      243.24      228.71     19.68 o 
  31   3   4       60.38       70.35     29.72 o 
  32   3   4      585.87      501.28     27.15 o 
  33   3   4       25.63       55.43     29.92 o 
  34   3   4      178.90      162.95     19.43 o 
   0   4   4     3402.50     3445.54    123.93 o 
   1   4   4      229.50      217.45     10.15 o 
   2   4   4     1267.73     1275.57     34.65 o 
   3   4   4     2956.90     2935.89     60.59 o 
   4   4   4    12168.22    12269.67    102.38 o 
   5   4   4     2493.56     2439.32     93.62 o 
   6   4   4      871.29      961.14     66.77 o 
   7   4   4      719.56      783.77     53.87 o 
   8   4   4      200.33      208.58     12.88 o 
   9   4   4      375.08      366.93     36.92 o 
  10   4   4     6249.88     6608.72     66.79 o 
  11   4   4      627.71      591.33     27.13 o 
  12   4   4     6167.18     6286.82    256.19 o 
  13   4   4       11.93       19.01     19.00 o 
  14   4   4     4847.83     5032.82     65.77 o 
  15   4   4     2103.69     1960.27     47.40 o 
  16   4   4    38049.03    37637.09    234.06 o 
  17   4   4     1607.06     1619.75     45.50 o 
  18   4   4      667.74      597.54     37.86 o 
  19   4   4        0.72        2.28     25.18 o 
  20   4   4    10134.48    10151.93    320.13 o 
  21   4   4       50.29      -18.26     31.83 o 
  22   4   4     3498.35     3715.07    170.04 o 
  23   4   4        4.11      -19.39     48.95 o 
  24   4   4      162.27      224.11     28.67 o 
  25   4   4        2.66       -1.72     24.74 o 
  26   4   4     2604.77     2603.01     58.17 o 
  27   4   4      101.35       86.11     45.09 o 
  28   4   4     5289.04     5158.67     81.40 o 
  29   4   4       77.45       -6.14     32.75 o 
  30   4   4      596.19      658.85     33.55 o 
  31   4   4      245.39      211.57     21.94 o 
  32   4   4     3728.96     3724.95     80.86 o 
   1   5   4       49.84       46.78      9.12 o 
   2   5   4      663.38      768.98     52.37 o 
   3   5   4       11.05       25.33     15.91 o 
   4   5   4    13599.86    14201.40     95.26 o 
   5   5   4      491.67      523.85     24.82 o 
   6   5   4     2818.89     2926.31     46.45 o 
   7   5   4     1248.27     1233.93     35.48 o 
   8   5   4    37576.28    38525.86    326.23 o 
   9   5   4      203.52      220.35     14.50 o 
  10   5   4     2379.59     2400.09     52.60 o 
  11   5   4      188.14      209.59     14.43 o 
  12   5   4    13455.64    13976.52    549.50 o 
  13   5   4      476.33      494.03     24.89 o 
  14   5   4     1440.48     1415.92     41.39 o 
  15   5   4      171.79      150.63     15.61 o 
  16   5   4     2179.06     2225.42     51.98 o 
  17   5   4      805.12      909.27     40.83 o 
  18   5   4     3265.42     3267.19     64.16 o 
  19   5   4      647.12      634.69     58.80 o 
  20   5   4    16009.81    16193.41    134.99 o 
  21   5   4      859.01      816.10     65.32 o 
  22   5   4       89.82       50.56     38.97 o 
  23   5   4       19.31      -32.40     32.40 o 
  24   5   4     9061.22     9371.59    105.31 o 
  25   5   4      147.17      141.57     24.52 o 
  26   5   4      134.14       80.56     22.12 o 
  27   5   4      207.15      254.35     43.52 o 
  28   5   4     1825.22     1864.62     73.40 o 
  29   5   4      454.53      531.81     44.15 o 
  30   5   4      858.08      911.34     46.30 o 
  31   5   4      191.95      222.06     23.95 o 
   0   6   4    26923.72    27274.63    364.70 o 
   1   6   4      621.11      627.94     32.06 o 
   2   6   4      953.84     1043.69     55.15 o 
   3   6   4     1191.26     1139.35     35.24 o 
   4   6   4    15360.29    15245.32    638.39 o 
   5   6   4     1060.58     1064.15     37.18 o 
   6   6   4     2580.13     2650.03    127.13 o 
   7   6   4       64.43       88.77     13.54 o 
   8   6   4      543.32      535.07     48.10 o 
   9   6   4      265.36      269.60     44.54 o 
  10   6   4     3043.03     2925.79    276.61 o 
  11   6   4       30.18       31.73     21.36 o 
  12   6   4     4968.69     4863.29    241.45 o 
  13   6   4       60.27       53.50     23.27 o 
  14   6   4     1484.77     1570.92    121.87 o 
  15   6   4     1752.27     1817.84    167.52 o 
  16   6   4    11397.51    11110.91    570.84 o 
  17   6   4     1890.93     1835.01    183.49 o 
  18   6   4     1172.67     1182.08     44.39 o 
  19   6   4      473.16      454.40     25.56 o 
  20   6   4     3289.25     3437.97    122.38 o 
  21   6   4      227.80      226.36     19.27 o 
  22   6   4     1596.33     1571.60    163.92 o 
  23   6   4       55.50       94.43     29.34 o 
  24   6   4      155.78      200.76     18.17 o 
  25   6   4       16.52       58.35     28.10 o 
  26   6   4      390.78      411.89     35.13 o 
  27   6   4      269.55      261.41     21.08 o 
  28   6   4     1863.50     1735.10    168.09 o 
  29   6   4      156.57      141.89     24.68 o 
   1   7   4       56.37       75.22     17.06 o 
   2   7   4     4019.55     4298.90    136.13 o 
   3   7   4      575.93      660.16     32.90 o 
   4   7   4    20793.21    20907.51    163.50 o 
   5   7   4      493.16      517.08     27.90 o 
   6   7   4     3004.57     2942.53     64.60 o 
   7   7   4      363.71      441.43     23.37 o 
   8   7   4    21001.38    20898.73    312.48 o 
   9   7   4      613.54      609.97     32.03 o 
  10   7   4     3055.24     3001.04     56.98 o 
  11   7   4       21.48       62.38     23.38 o 
  12   7   4     2772.38     2894.22     68.29 o 
  13   7   4      642.17      637.34     44.56 o 
  14   7   4     1442.48     1456.58     44.28 o 
  15   7   4      212.23      209.16     28.18 o 
  16   7   4      442.56      465.73     25.43 o 
  17   7   4      107.67      124.14     15.31 o 
  18   7   4      597.01      662.40     35.60 o 
  19   7   4      586.56      574.06     29.28 o 
  20   7   4     2550.49     2513.32    162.05 o 
  21   7   4      210.76      220.70     19.46 o 
  22   7   4      274.42      217.95     37.03 o 
  23   7   4      180.69      137.67     27.74 o 
  24   7   4     3591.40     3486.48    348.93 o 
  25   7   4      212.09      201.11     26.19 o 
  26   7   4       66.24       33.98     44.34 o 
   0   8   4    10821.95     9943.35    101.84 o 
   1   8   4      873.86      896.15     27.57 o 
   2   8   4      944.49      899.23     39.14 o 
   3   8   4      788.11      781.08     37.14 o 
   4   8   4     2971.51     2774.71     57.03 o 
   5   8   4      760.99      693.89     72.09 o 
   6   8   4     1029.00     1061.53     40.58 o 
   7   8   4      281.40      237.03     16.43 o 
   8   8   4      130.18       96.07     27.33 o 
   9   8   4       29.62       17.82     35.10 o 
  10   8   4      896.69      910.85     37.76 o 
  11   8   4      332.59      316.33     26.64 o 
  12   8   4     3251.96     3147.47     97.45 o 
  13   8   4      384.05      396.01     23.45 o 
  14   8   4      154.25      113.16     17.10 o 
  15   8   4      547.62      528.13     64.64 o 
  16   8   4     5701.75     5456.12     85.08 o 
  17   8   4      596.02      581.70     30.00 o 
  18   8   4      179.82      242.80     24.89 o 
  19   8   4      354.43      305.38     30.84 o 
  20   8   4     2148.20     2063.08    107.95 o 
  21   8   4       45.18       -0.23     33.82 o 
  22   8   4      815.68      889.96     63.89 o 
   1   9   4      233.20      225.57     12.20 o 
   2   9   4      354.87      318.97     21.96 o 
   3   9   4      292.65      300.47     19.48 o 
   4   9   4     4384.40     4110.72    184.06 o 
   5   9   4      258.37      300.52     18.60 o 
   6   9   4      205.10      170.32     18.35 o 
   7   9   4      970.34      920.84     95.99 o 
   8   9   4     7232.24     6792.37    297.37 o 
   9   9   4      665.14      650.59     50.77 o 
  10   9   4      452.33      440.53     77.94 o 
  11   9   4      110.58      106.63     48.78 o 
  12   9   4     3216.21     3054.04     68.13 o 
  13   9   4      377.62      386.64     75.36 o 
  14   9   4      366.65      349.10     51.12 o 
  15   9   4       32.37       10.01     34.25 o 
  16   9   4      608.99      593.70     31.90 o 
  17   9   4       69.15       57.04     35.42 o 
   0  10   4     3172.65     3010.77     79.62 o 
   1  10   4      643.86      643.14     24.08 o 
   2  10   4       12.97       22.02     30.83 o 
   3  10   4      587.49      576.38     82.10 o 
   4  10   4     1953.18     2000.18     71.41 o 
   5  10   4      289.19      240.43     21.04 o 
   6  10   4      169.47      183.46     19.51 o 
   7  10   4       22.17       59.51     27.83 o 
   8  10   4      209.56      276.15     20.77 o 
   2   0   5    10990.43    11042.98    102.78 o 
   4   0   5    54828.35    53155.98    227.18 o 
   6   0   5     4946.41     4612.54     68.56 o 
   8   0   5    79511.61    79085.37    283.28 o 
  10   0   5    14929.29    14356.79    121.30 o 
  12   0   5    30306.93    31173.54    183.60 o 
  14   0   5     8666.45     8904.11    102.19 o 
  16   0   5    11000.64    10966.94    118.40 o 
  18   0   5     7756.55     7556.09    104.30 o 
  20   0   5    28873.24    28468.37    204.83 o 
  22   0   5       19.36       14.07     29.17 o 
  24   0   5    11835.00    11267.69    140.61 o 
  26   0   5      115.72      129.48     20.52 o 
  28   0   5     3189.65     3317.63     88.30 o 
  30   0   5     1824.23     1957.96     76.22 o 
  32   0   5      949.13      979.81     63.95 o 
  34   0   5      232.89      270.25     27.28 o 
   0   1   5    42724.72    41996.01    172.87 o 
   1   1   5      129.50      164.86      6.89 o 
   2   1   5       51.25       74.61     11.52 o 
   3   1   5      431.02      491.70     19.72 o 
   4   1   5    33950.12    32029.21    812.17 o 
   5   1   5      845.78      840.12     24.53 o 
   6   1   5    20241.42    19166.15    633.03 o 
   7   1   5      424.49      408.38     24.70 o 
   8   1   5     1951.51     2016.86     34.79 o 
   9   1   5      102.93       87.83      8.73 o 
  10   1   5     1805.30     1856.34     34.24 o 
  11   1   5       51.48       62.13     10.91 o 
  12   1   5     9780.21     9919.23     93.44 o 
  13   1   5      227.39      295.13     16.45 o 
  14   1   5       76.20      117.83     32.99 o 
  15   1   5      774.18      795.64     34.76 o 
  16   1   5    29256.07    29648.04    140.54 o 
  17   1   5      180.48      166.12     13.78 o 
  18   1   5     3080.25     2899.53     94.59 o 
  19   1   5      370.06      425.22     22.92 o 
  20   1   5    12051.99    11554.78     95.99 o 
  21   1   5      213.30      258.22     15.66 o 
  22   1   5     1192.77     1126.81     36.96 o 
  23   1   5       40.74       51.87     25.62 o 
  24   1   5       86.93      308.53    124.29 o 
  25   1   5       12.66        3.64     30.66 o 
  26   1   5      359.54      369.96     25.30 o 
  27   1   5      112.38      139.60     20.28 o 
  28   1   5     3544.52     3532.00     66.71 o 
  29   1   5      171.54      178.03     26.78 o 
  30   1   5      245.70      270.46     49.06 o 
  31   1   5       43.70      -21.88     50.08 o 
  32   1   5     5462.23     5676.20    201.76 o 
  33   1   5       63.92      -35.33     37.56 o 
  34   1   5      127.86      135.83     25.63 o 
   1   2   5       64.25       73.54      5.92 o 
   2   2   5     7322.73     7373.70    172.33 o 
   3   2   5        4.06       36.62     15.79 o 
   4   2   5    68036.77    69715.82    414.20 o 
   5   2   5      296.13      341.89     17.23 o 
   6   2   5    17461.62    17618.22    380.61 o 
   7   2   5       45.63       48.74     29.23 o 
   8   2   5    64538.07    65103.39    774.74 o 
   9   2   5      326.17      362.51     18.31 o 
  10   2   5     5918.65     6129.71    123.23 o 
  11   2   5      100.23      124.08     11.06 o 
  12   2   5     9606.97     9916.17    242.46 o 
  13   2   5      126.13      116.19     10.22 o 
  14   2   5     2077.41     2231.20    193.09 o 
  15   2   5      165.09      175.50     11.06 o 
  16   2   5      993.03     1109.08     81.82 o 
  17   2   5      113.53       71.48     21.74 o 
  18   2   5    13890.70    13529.88    100.65 o 
  19   2   5      182.93      151.45     31.17 o 
  20   2   5    14796.77    14727.71    227.00 o 
  21   2   5      189.91      175.97     46.64 o 
  22   2   5      745.56      761.77     51.26 o 
  23   2   5       51.72       17.13     28.05 o 
  24   2   5    14142.65    13937.07    115.13 o 
  25   2   5      109.55       44.21     31.10 o 
  26   2   5     1114.26     1200.12     60.49 o 
  27   2   5      131.36      127.05     32.53 o 
  28   2   5     6100.88     6334.29    190.87 o 
  29   2   5      250.38      146.13     21.82 o 
  30   2   5     3766.71     3677.58    108.33 o 
  31   2   5       99.44      103.86     33.33 o 
  32   2   5      413.36      466.20     27.07 o 
  33   2   5       38.31       62.58     30.65 o 
  34   2   5      352.60      356.61     22.86 o 
   0   3   5    40830.16    40484.86   2074.73 o 
   1   3   5     1267.02     1147.77     19.90 o 
   2   3   5     2322.42     2299.83    151.11 o 
   3   3   5     2353.43     2269.62    174.45 o 
   4   3   5    20646.94    19579.35    933.75 o 
   5   3   5     2089.84     2020.52    110.97 o 
   6   3   5     8402.43     8168.12    322.34 o 
   7   3   5      533.11      488.73     22.63 o 
   8   3   5     3655.88     3539.56     48.53 o 
   9   3   5      145.31      139.94     10.38 o 
  10   3   5     2931.76     2980.68    107.99 o 
  11   3   5       41.57       47.88     16.53 o 
  12   3   5    11949.18    11015.14    233.30 o 
  13   3   5      502.48      530.85     25.12 o 
  14   3   5      981.51      965.80     31.34 o 
  15   3   5      851.37      834.95     59.30 o 
  16   3   5    17730.50    17622.33    268.93 o 
  17   3   5     1003.03      930.61     34.47 o 
  18   3   5      940.97      965.35     69.04 o 
  19   3   5      112.36       84.30     25.97 o 
  20   3   5    14213.75    13477.76    713.40 o 
  21   3   5      407.98      371.69     19.51 o 
  22   3   5      950.45      891.36     36.97 o 
  23   3   5       18.73      -23.21     23.21 o 
  24   3   5      293.45      393.23     23.58 o 
  25   3   5      112.13      121.40     14.52 o 
  26   3   5      597.92      637.83     54.94 o 
  27   3   5       68.90       52.73     32.65 o 
  28   3   5     4389.26     4041.71     75.97 o 
  29   3   5        3.04      -60.18     60.18 o 
  30   3   5      139.20      135.61     18.93 o 
  31   3   5      120.09      -19.38     36.63 o 
  32   3   5     5736.23     5480.39    115.76 o 
  33   3   5       94.27       48.08     49.14 o 
   1   4   5      347.67      361.78     12.78 o 
   2   4   5     6416.34     6052.45    117.20 o 
   3   4   5       18.70        8.02     17.00 o 
   4   4   5    27962.74    28647.25    610.55 o 
   5   4   5      297.67      268.64     15.56 o 
   6   4   5      488.68      519.78     25.33 o 
   7   4   5     1224.66     1223.94     35.84 o 
   8   4   5    48605.02    48803.86    184.11 o 
   9   4   5     1483.64     1486.95     38.69 o 
  10   4   5     7570.60     7349.63     75.07 o 
  11   4   5      102.49      100.10     12.55 o 
  12   4   5    15550.65    15615.91    112.33 o 
  13   4   5      522.25      495.26     24.54 o 
  14   4   5     6103.08     6286.59     75.13 o 
  15   4   5       30.89        0.43     24.47 o 
  16   4   5     2630.62     2677.71     55.50 o 
  17   4   5      878.01      833.12     36.40 o 
  18   4   5     1874.99     1828.00     48.56 o 
  19   4   5      450.71      387.35     23.06 o 
  20   4   5    12987.98    13211.61    714.64 o 
  21   4   5      306.85      298.46     58.37 o 
  22   4   5       81.89      116.00     19.01 o 
  23   4   5      134.64      113.96     21.85 o 
  24   4   5     9335.42     9091.58    149.89 o 
  25   4   5        4.86        8.30     58.85 o 
  26   4   5      125.80      169.74     26.08 o 
  27   4   5       68.51       34.40     53.40 o 
  28   4   5     2160.50     2241.26     56.92 o 
  29   4   5      261.74      240.95     32.18 o 
  30   4   5     1070.70     1108.62     47.17 o 
  31   4   5       67.61       42.53     47.37 o 
  32   4   5      328.05      339.55     20.90 o 
   0   5   5    20956.92    21341.56    328.66 o 
   1   5   5       24.94       52.43     11.37 o 
   2   5   5     5009.06     5115.45    184.75 o 
   3   5   5     1424.96     1403.26     36.15 o 
   4   5   5    17134.85    17642.88    349.71 o 
   5   5   5     3218.51     3396.56     52.83 o 
   6   5   5    13568.95    13942.52    243.79 o 
   7   5   5     1376.72     1368.82     38.22 o 
   8   5   5     1071.35      941.64     53.65 o 
   9   5   5      130.87      126.01     17.42 o 
  10   5   5     2298.21     2369.96    121.85 o 
  11   5   5      575.69      591.38     60.84 o 
  12   5   5     9428.84     9720.37     94.08 o 
  13   5   5      775.19      747.08     35.68 o 
  14   5   5     1687.20     1745.68     78.17 o 
  15   5   5      734.43      833.58     39.81 o 
  16   5   5    17043.42    17492.57    137.53 o 
  17   5   5      926.12      990.94     44.26 o 
  18   5   5     2788.79     2599.65     61.40 o 
  19   5   5      494.14      464.14     28.11 o 
  20   5   5     4863.26     4778.36     87.49 o 
  21   5   5       30.84      -21.67     29.67 o 
  22   5   5      757.47      745.61     40.00 o 
  23   5   5       34.49       13.43     28.67 o 
  24   5   5      177.75      197.03     18.49 o 
  25   5   5       36.77       56.59     28.97 o 
  26   5   5      173.38      182.31     19.13 o 
  27   5   5      180.19      225.95     60.99 o 
  28   5   5     1940.13     2118.27     62.72 o 
  29   5   5      243.30      284.08     22.05 o 
  30   5   5      333.14      368.58     22.80 o 
   1   6   5      400.22      385.42     14.70 o 
   2   6   5     2922.92     2999.94     51.90 o 
   3   6   5      534.20      537.59     29.17 o 
   4   6   5    15418.53    14821.00    788.25 o 
   5   6   5      370.15      428.72     23.03 o 
   6   6   5     1314.92     1313.40     38.77 o 
   7   6   5     1319.27     1213.17    104.26 o 
   8   6   5    24646.96    24385.97    142.94 o 
   9   6   5     1795.00     1723.82    125.91 o 
  10   6   5      615.14      635.46     66.02 o 
  11   6   5      204.43      187.45     15.57 o 
  12   6   5     7908.09     7786.00     86.97 o 
  13   6   5      101.09       83.34     18.84 o 
  14   6   5     1324.48     1257.75     41.45 o 
  15   6   5       53.73       47.29     24.49 o 
  16   6   5      500.30      526.45     26.52 o 
  17   6   5       32.32       53.53     45.73 o 
  18   6   5     2958.26     2934.93     76.15 o 
  19   6   5      345.18      357.39     20.78 o 
  20   6   5     5642.35     5535.48     86.69 o 
  21   6   5      309.60      272.30     21.33 o 
  22   6   5      610.74      674.09     47.73 o 
  23   6   5       85.48       66.15     33.41 o 
  24   6   5     5281.96     5140.67    412.73 o 
  25   6   5      342.10      379.59     37.11 o 
  26   6   5      545.25      549.28     33.98 o 
  27   6   5       58.36       59.94     50.45 o 
  28   6   5     1522.49     1541.19    174.03 o 
   0   7   5    13643.01    13116.76    627.79 o 
   1   7   5     1229.29     1200.83     61.80 o 
   2   7   5      445.64      406.45     47.88 o 
   3   7   5     1206.50     1126.20     39.82 o 
   4   7   5     4827.07     5105.42    241.88 o 
   5   7   5     1820.10     1724.34    107.43 o 
   6   7   5      736.65      640.00     61.00 o 
   7   7   5      662.45      639.37     45.36 o 
   8   7   5      675.18      738.62     34.02 o 
   9   7   5      826.57      799.17     78.41 o 
  10   7   5     2698.78     2616.18     63.39 o 
  11   7   5      316.62      289.22     20.64 o 
  12   7   5     5961.07     5686.29    279.62 o 
  13   7   5      270.26      255.78     17.41 o 
  14   7   5     1712.36     1840.69    168.00 o 
  15   7   5      545.79      537.59     30.40 o 
  16   7   5     5859.12     5773.46    161.27 o 
  17   7   5      568.09      589.63     31.84 o 
  18   7   5        2.46      -30.22     30.22 o 
  19   7   5      155.14      162.30     73.24 o 
  20   7   5     4626.70     4686.79    518.68 o 
  21   7   5      114.28       81.71     35.97 o 
  22   7   5     1322.73     1267.04     59.84 o 
  23   7   5       52.29       73.66     53.56 o 
  24   7   5       59.04       69.89     23.52 o 
  25   7   5       11.01       57.14     61.70 o 
   1   8   5       97.66       89.21     18.63 o 
   2   8   5      370.02      402.46     30.05 o 
   3   8   5      301.08      326.16     34.35 o 
   4   8   5     7674.29     7343.45    132.59 o 
   5   8   5      755.48      688.01     42.81 o 
   6   8   5      239.03      244.49     17.53 o 
   7   8   5      609.23      637.09     31.26 o 
   8   8   5     9199.43     9118.35    382.06 o 
   9   8   5      600.40      603.09     31.01 o 
  10   8   5      147.44      150.89     17.20 o 
  11   8   5      128.88      136.57     20.79 o 
  12   8   5     3370.97     3246.76     65.66 o 
  13   8   5      418.60      414.82     24.00 o 
  14   8   5     2141.18     1997.36     63.15 o 
  15   8   5       75.41       72.41     31.49 o 
  16   8   5       34.72       43.12     28.86 o 
  17   8   5      113.73      112.43     30.26 o 
  18   8   5     1200.60     1098.69     70.28 o 
  19   8   5      408.41      452.84     38.37 o 
  20   8   5     2788.59     2526.59    129.44 o 
  21   8   5      202.95      238.65     36.78 o 
   0   9   5     5272.47     5251.64     84.33 o 
   1   9   5      528.20      463.04     17.44 o 
   2   9   5      896.73      909.52     54.22 o 
   3   9   5      240.90      243.38     19.82 o 
   4   9   5     2669.45     2503.84    111.57 o 
   5   9   5      271.69      278.14     20.56 o 
   6   9   5     2082.61     2123.47     57.04 o 
   7   9   5      105.99       84.72     32.41 o 
   8   9   5      438.82      412.04     22.91 o 
   9   9   5       69.97       78.40     30.24 o 
  10   9   5      671.76      622.47     57.62 o 
  11   9   5      327.14      315.54     21.33 o 
  12   9   5     1902.89     1870.14    157.72 o 
  13   9   5      185.28      188.75     39.91 o 
  14   9   5      379.31      386.18     22.62 o 
  15   9   5      761.80      731.22     93.86 o 
   1  10   5       65.21       43.85     23.34 o 
   2  10   5     1391.41     1426.41     72.40 o 
   3  10   5      256.09      239.86     21.84 o 
   4  10   5     2799.81     3007.23    161.50 o 
   0   0   6    15481.25    13917.09    128.33 o 
   2   0   6    14431.83    13851.76    126.54 o 
   4   0   6    13986.30    13813.02    127.73 o 
   6   0   6   117888.52   109153.96    367.01 o 
   8   0   6    13682.82    13364.21    127.01 o 
  10   0   6    11213.13    11420.48    118.75 o 
  12   0   6     7577.28     7723.87    101.44 o 
  14   0   6      709.67      706.90     37.49 o 
  16   0   6     4562.11     4669.89     83.21 o 
  18   0   6    10420.01    10827.09    130.43 o 
  20   0   6     1705.94     1645.41     58.15 o 
  22   0   6     5002.98     5100.10     97.02 o 
  24   0   6      358.49      323.11     24.83 o 
  26   0   6     3991.60     3849.37     94.64 o 
  28   0   6      506.93      489.07     39.54 o 
  30   0   6     1045.23     1174.84     66.79 o 
  32   0   6      569.81      536.29     40.23 o 
   1   1   6       48.07       63.60      7.99 o 
   2   1   6    45009.14    43266.55    163.69 o 
   3   1   6      154.12      200.30     12.16 o 
   4   1   6     5934.94     5489.39     58.91 o 
   5   1   6      367.77      355.63     32.86 o 
   6   1   6    12615.66    12217.05     87.68 o 
   7   1   6      126.89      156.82     11.22 o 
   8   1   6    20104.69    20138.38    113.11 o 
   9   1   6     2102.90     2165.38     40.70 o 
  10   1   6    12519.12    12767.06    260.77 o 
  11   1   6      804.60      844.02     29.13 o 
  12   1   6     8374.21     8907.06     78.63 o 
  13   1   6       90.47       87.68     34.92 o 
  14   1   6    17097.82    17778.34    642.34 o 
  15   1   6        3.77       15.62     37.30 o 
  16   1   6     2069.02     2151.35     96.77 o 
  17   1   6       73.82       78.73     28.02 o 
  18   1   6    25890.11    27166.40    358.46 o 
  19   1   6       24.56      -17.70     27.03 o 
  20   1   6     2726.52     3056.07    218.94 o 
  21   1   6       36.99       18.02     28.22 o 
  22   1   6      417.24      419.87     23.97 o 
  23   1   6      159.74      133.08     26.77 o 
  24   1   6     4902.10     5122.11    220.69 o 
  25   1   6      330.03      406.04     36.39 o 
  26   1   6      852.65      886.88     38.43 o 
  27   1   6       16.73       46.43     26.26 o 
  28   1   6       39.84       33.84     46.53 o 
  29   1   6       14.22      -35.76     35.76 o 
  30   1   6     8249.70     8753.42    456.83 o 
  31   1   6       35.56       21.02     37.49 o 
  32   1   6      192.44      272.08     30.35 o 
  33   1   6       31.32      -10.15     53.60 o 
   0   2   6     8513.46     8235.38    110.66 o 
   1   2   6      848.29      781.85     18.00 o 
   2   2   6     3686.28     3422.95     47.47 o 
   3   2   6      302.33      268.76     21.46 o 
   4   2   6      367.85      320.59     59.08 o 
   5   2   6     2724.86     2690.48    119.99 o 
   6   2   6    38481.66    36344.27   1163.01 o 
   7   2   6     1629.10     1705.18     36.87 o 
   8   2   6     1497.63     1567.80     35.52 o 
   9   2   6       68.77       65.47     17.11 o 
  10   2   6    17204.84    16849.89    834.26 o 
  11   2   6      100.68      104.12     11.01 o 
  12   2   6     7615.50     7296.69    282.79 o 
  13   2   6      316.18      365.97     19.14 o 
  14   2   6     9478.32     9177.02    363.75 o 
  15   2   6       29.13        2.75     39.56 o 
  16   2   6     3376.84     3524.95     56.14 o 
  17   2   6       65.05       47.15     24.33 o 
  18   2   6     7311.69     7355.88     80.83 o 
  19   2   6      113.22       96.42     19.41 o 
  20   2   6     6303.17     6318.27     77.66 o 
  21   2   6      112.42       66.72     29.29 o 
  22   2   6     9040.67     9254.24     95.25 o 
  23   2   6       38.52        6.68     28.56 o 
  24   2   6      831.25      763.95     39.47 o 
  25   2   6       38.95       50.83     29.99 o 
  26   2   6     5844.88     5640.93    117.68 o 
  27   2   6       75.79      -28.15     33.54 o 
  28   2   6     1114.01     1177.43     45.54 o 
  29   2   6       79.20       83.32     31.67 o 
  30   2   6      613.81      579.40     97.92 o 
  31   2   6       32.78       -5.56     32.27 o 
  32   2   6     2225.01     2345.12    123.42 o 
  33   2   6        3.23        4.28     32.40 o 
   1   3   6      420.13      396.49     13.74 o 
   2   3   6     9200.81     8831.85    373.71 o 
   3   3   6      781.92      763.19     76.51 o 
   4   3   6    12459.85    11897.27    511.03 o 
   5   3   6     1532.21     1438.80     71.26 o 
   6   3   6    14472.59    14212.79    630.89 o 
   7   3   6      386.00      361.32     20.63 o 
   8   3   6     6768.59     6655.05     69.84 o 
   9   3   6      159.55      182.52     14.03 o 
  10   3   6     1526.20     1566.68     97.71 o 
  11   3   6      792.21      777.34     28.91 o 
  12   3   6     2280.33     2172.29     70.03 o 
  13   3   6      231.25      247.46     14.27 o 
  14   3   6    20326.62    19542.17    127.02 o 
  15   3   6      241.01      251.87     24.97 o 
  16   3   6      379.84      391.42     19.91 o 
  17   3   6      173.23      198.75     18.01 o 
  18   3   6    31895.61    31879.69   1906.96 o 
  19   3   6      439.84      464.99     24.94 o 
  20   3   6     2345.29     2269.54    223.05 o 
  21   3   6      197.78      242.51     17.30 o 
  22   3   6      432.02      507.25     25.07 o 
  23   3   6       86.58       18.62     31.36 o 
  24   3   6     4902.05     4873.96    259.59 o 
  25   3   6      154.81       92.26     29.97 o 
  26   3   6     1849.73     1933.58     93.53 o 
  27   3   6       91.97       83.44     50.49 o 
  28   3   6      894.57      880.42     44.87 o 
  29   3   6       76.09       24.88     36.59 o 
  30   3   6     6446.75     6503.87    378.00 o 
  31   3   6       56.81       38.82     46.51 o 
  32   3   6       83.86       76.45     32.80 o 
   0   4   6    13969.67    13707.64    200.23 o 
   1   4   6      521.47      532.65     18.58 o 
   2   4   6     3765.20     3714.73     53.25 o 
   3   4   6      129.84      137.35     14.00 o 
   4   4   6     5146.57     5214.76    135.93 o 
   5   4   6     1346.27     1314.62     37.20 o 
   6   4   6    40295.61    39428.93    172.92 o 
   7   4   6     2317.10     2233.16     46.40 o 
   8   4   6      932.80      933.83     36.51 o 
   9   4   6      524.47      600.07     29.52 o 
  10   4   6    12938.13    13184.41    243.47 o 
  11   4   6      468.52      454.10     33.16 o 
  12   4   6     1144.56     1103.07     36.45 o 
  13   4   6      528.09      532.17     28.01 o 
  14   4   6      872.99      866.02     38.07 o 
  15   4   6     1109.21     1068.53     38.87 o 
  16   4   6     4001.05     4040.54    108.97 o 
  17   4   6      189.52      204.12     44.80 o 
  18   4   6     6731.69     6376.40    144.52 o 
  19   4   6      163.48      169.30     17.34 o 
  20   4   6     1162.62     1198.76     44.51 o 
  21   4   6      328.96      281.18     19.00 o 
  22   4   6     4625.54     4870.75     95.08 o 
  23   4   6      247.99      253.48     36.48 o 
  24   4   6       54.08      350.54    214.01 o 
  25   4   6      188.54      167.51     17.97 o 
  26   4   6     2696.80     2817.13    114.65 o 
  27   4   6      126.94       79.60     38.64 o 
  28   4   6      290.58      290.66     19.99 o 
  29   4   6        9.97      -25.49     32.37 o 
  30   4   6      544.88      597.82     34.16 o 
   1   5   6       68.56      112.66     25.19 o 
   2   5   6    29187.40    28956.42    491.56 o 
   3   5   6      537.71      560.87     40.65 o 
   4   5   6     5721.56     5950.63    246.96 o 
   5   5   6        4.69       19.53     22.84 o 
   6   5   6     3703.65     3739.80     79.50 o 
   7   5   6       85.93       97.89     24.97 o 
   8   5   6    13066.30    13368.37    110.00 o 
   9   5   6      498.06      545.04     34.77 o 
  10   5   6     6234.90     6657.65     82.30 o 
  11   5   6      557.03      623.99     30.36 o 
  12   5   6     3408.67     3650.37     78.89 o 
  13   5   6      971.47      932.35     40.70 o 
  14   5   6     8370.97     8528.34     96.77 o 
  15   5   6      225.52      260.08     18.01 o 
  16   5   6      454.06      387.82     32.05 o 
  17   5   6      512.73      519.08     43.84 o 
  18   5   6     8704.93     8304.32    102.97 o 
  19   5   6      769.21      705.41     38.26 o 
  20   5   6     3345.33     3519.74     70.47 o 
  21   5   6        5.11       15.27     27.85 o 
  22   5   6      382.14      400.93     37.90 o 
  23   5   6      214.76      221.99     19.27 o 
  24   5   6     1451.37     1513.90     62.44 o 
  25   5   6      272.75      322.80     21.55 o 
  26   5   6      733.20      825.60     58.67 o 
  27   5   6        2.10       27.36     31.20 o 
  28   5   6       59.53      107.50     32.87 o 
  29   5   6      175.73      179.56     28.81 o 
   0   6   6     1399.75     1383.64     47.55 o 
   1   6   6     1054.50      980.59     24.53 o 
   2   6   6     2204.80     2182.65     59.76 o 
   3   6   6       53.06       75.89     15.95 o 
   4   6   6     1203.25     1152.56     37.35 o 
   5   6   6     1353.79     1242.69     49.50 o 
   6   6   6    17039.38    16030.88    645.63 o 
   7   6   6      932.20      917.85     38.39 o 
   8   6   6      276.18      345.96     96.57 o 
   9   6   6      215.24      209.83     27.75 o 
  10   6   6     7097.83     7289.51    297.40 o 
  11   6   6      100.27      112.38     26.64 o 
  12   6   6     1386.55     1502.33     45.22 o 
  13   6   6      273.08      208.32     44.24 o 
  14   6   6     1050.95      987.79     38.99 o 
  15   6   6      394.84      383.54     28.92 o 
  16   6   6     2056.11     1995.70    112.77 o 
  17   6   6       51.34       56.01     18.96 o 
  18   6   6     1499.63     1270.73     70.05 o 
  19   6   6      280.00      289.19     33.31 o 
  20   6   6      900.65      878.64     41.63 o 
  21   6   6      265.19      244.04     21.67 o 
  22   6   6     3107.17     2872.60    293.80 o 
  23   6   6      106.76       85.86     32.61 o 
  24   6   6      130.12      131.72     23.10 o 
  25   6   6      200.19      180.81     35.80 o 
  26   6   6     3123.20     3127.08    187.06 o 
   1   7   6      591.62      590.63     21.96 o 
   2   7   6     4222.00     4263.13    128.92 o 
   3   7   6     1212.75     1035.23     63.77 o 
   4   7   6     2202.89     2122.31     52.86 o 
   5   7   6      380.63      367.93     18.43 o 
   6   7   6     2604.16     2599.80     69.65 o 
   7   7   6      158.89      207.97     48.82 o 
   8   7   6     4033.37     4104.27    164.50 o 
   9   7   6      247.46      264.29     17.55 o 
  10   7   6      393.48      378.31     61.60 o 
  11   7   6       49.82       27.20     24.82 o 
  12   7   6      564.98      601.43     42.63 o 
  13   7   6      170.45      146.12     18.58 o 
  14   7   6     7004.79     6644.55    260.21 o 
  15   7   6      299.45      298.66     20.79 o 
  16   7   6       67.34       73.10     30.06 o 
  17   7   6      354.88      379.66     33.61 o 
  18   7   6     8298.43     8283.41    328.02 o 
  19   7   6      436.24      416.03     24.69 o 
  20   7   6     1263.48     1302.74     55.35 o 
  21   7   6       18.85       26.20     32.48 o 
  22   7   6      751.32      693.81     33.84 o 
  23   7   6       72.47      109.89     37.73 o 
   0   8   6     1791.00     1820.14     63.25 o 
   1   8   6      292.34      345.79     17.22 o 
   2   8   6     1079.20     1089.73     85.65 o 
   3   8   6      235.75      246.66     18.06 o 
   4   8   6     1502.56     1611.51    148.18 o 
   5   8   6      541.36      550.10     29.90 o 
   6   8   6     6165.76     5787.75    275.58 o 
   7   8   6      655.86      566.08     31.13 o 
   8   8   6       38.92      127.04     51.74 o 
   9   8   6      458.25      436.66     24.31 o 
  10   8   6     5613.13     5575.66    177.44 o 
  11   8   6      539.33      465.97     27.11 o 
  12   8   6      195.34      164.97     23.89 o 
  13   8   6      424.33      413.50     25.70 o 
  14   8   6      374.54      394.25     22.25 o 
  15   8   6      248.75      246.51     20.13 o 
  16   8   6     1163.59     1257.25     49.76 o 
  17   8   6       47.43       -0.03     65.23 o 
  18   8   6     1776.14     1833.74     84.34 o 
  19   8   6      188.68      219.80     29.97 o 
   1   9   6      178.49      221.15     14.41 o 
   2   9   6     6357.58     5807.63    203.38 o 
   3   9   6      545.35      563.64     40.68 o 
   4   9   6     1715.74     1846.03     58.00 o 
   5   9   6       63.11       92.80     33.01 o 
   6   9   6      742.86      715.41     36.12 o 
   7   9   6      228.33      174.90     21.27 o 
   8   9   6     3270.94     3185.25    102.79 o 
   9   9   6      629.15      593.04     84.92 o 
  10   9   6     1269.03     1356.03     52.61 o 
  11   9   6       70.80       15.12     34.16 o 
  12   9   6      687.10      812.98    192.52 o 
  13   9   6      295.78      307.64     49.31 o 
   2   0   7    86705.91    71948.55    320.06 o 
   4   0   7     1943.57     1811.88     54.31 o 
   6   0   7     6253.63     5838.54     91.56 o 
   8   0   7     2738.73     2587.00     63.97 o 
  10   0   7    10310.62     9651.62    120.29 o 
  12   0   7      849.98      790.24     42.98 o 
  14   0   7    22220.90    21245.45    182.46 o 
  16   0   7     3919.41     3934.85     84.47 o 
  18   0   7    13071.44    12699.84    150.14 o 
  20   0   7      265.04      265.66     21.45 o 
  22   0   7     3231.61     3388.10     86.98 o 
  24   0   7     2003.87     2346.86     75.17 o 
  26   0   7     3004.47     3183.44     91.31 o 
  28   0   7     1890.68     2206.55     83.31 o 
  30   0   7     5086.39     5152.53    122.37 o 
  32   0   7      283.75      304.35     31.27 o 
   0   1   7     2791.51     2585.67     61.57 o 
   1   1   7      635.51      639.88     23.74 o 
   2   1   7    19380.05    18669.85    379.53 o 
   3   1   7      780.37      851.64     53.13 o 
   4   1   7     7680.45     7340.47     74.01 o 
   5   1   7       41.15       77.51     14.33 o 
   6   1   7    39932.14    37732.91    167.04 o 
   7   1   7      147.10      145.36     12.43 o 
   8   1   7      938.25      872.01     31.03 o 
   9   1   7       18.58       65.49     19.41 o 
  10   1   7    33558.63    33952.51    161.94 o 
  11   1   7      407.56      451.85     22.80 o 
  12   1   7     1545.21     1538.49     44.50 o 
  13   1   7       43.79       53.26     19.39 o 
  14   1   7      443.81      425.73     24.84 o 
  15   1   7      603.00      573.12     72.88 o 
  16   1   7     2535.95     2617.55    146.53 o 
  17   1   7      155.56      138.41     14.26 o 
  18   1   7     1809.20     1865.72     46.70 o 
  19   1   7       22.46       13.45     23.29 o 
  20   1   7      564.79      654.00     38.68 o 
  21   1   7       86.04      127.18     20.57 o 
  22   1   7    11626.42    12416.07    626.73 o 
  23   1   7       27.27       33.41     28.25 o 
  24   1   7       84.44       93.26     27.98 o 
  25   1   7       56.75       14.84     29.91 o 
  26   1   7     4980.63     5622.75    387.14 o 
  27   1   7       28.98      -38.07     38.07 o 
  28   1   7      908.88     1018.60     82.19 o 
  29   1   7       24.30       29.47     30.72 o 
  30   1   7      884.82      954.26     66.15 o 
  31   1   7       44.32       53.94     40.94 o 
  32   1   7      332.61      374.82     28.94 o 
   1   2   7      400.76      391.41     14.71 o 
   2   2   7    14353.43    13948.86    647.26 o 
   3   2   7      506.66      557.77     25.43 o 
   4   2   7      949.53     1006.70    103.21 o 
   5   2   7      111.47      126.72     15.72 o 
   6   2   7     6979.03     7011.49    201.40 o 
   7   2   7       90.76       91.00     13.23 o 
   8   2   7     3001.24     2918.21     49.97 o 
   9   2   7      145.15      162.26     11.60 o 
  10   2   7     2992.59     2964.82     69.16 o 
  11   2   7      260.96      300.20     17.83 o 
  12   2   7     1383.77     1463.42     39.37 o 
  13   2   7      599.22      560.96     26.37 o 
  14   2   7    34353.97    34627.81   1323.59 o 
  15   2   7      186.70      173.21     17.23 o 
  16   2   7       21.66      -17.98     26.27 o 
  17   2   7        0.67       18.05     28.99 o 
  18   2   7    26107.88    26506.22    163.50 o 
  19   2   7      169.58      104.25     33.27 o 
  20   2   7     1762.14     1728.60     48.29 o 
  21   2   7      291.11      250.01     24.61 o 
  22   2   7     3953.52     3879.47    158.04 o 
  23   2   7      138.68       62.19     30.68 o 
  24   2   7      103.45      116.31     16.34 o 
  25   2   7       65.66       52.16     30.78 o 
  26   2   7     4607.88     4873.66     79.82 o 
  27   2   7       34.42       11.09     33.08 o 
  28   2   7      748.19      852.01     44.86 o 
  29   2   7       17.89       16.77     36.03 o 
  30   2   7     6385.77     6680.41    100.37 o 
  31   2   7       32.66      -38.83     38.83 o 
   0   3   7     3543.27     3257.44     51.78 o 
   1   3   7      237.35      208.89      9.15 o 
   2   3   7     6878.51     7045.99    185.70 o 
   3   3   7      532.51      526.86     26.00 o 
   4   3   7     3380.21     3296.26    154.83 o 
   5   3   7      822.73      835.33     31.43 o 
   6   3   7    25929.33    25142.35    141.25 o 
   7   3   7      144.53      143.42     23.11 o 
   8   3   7     2526.59     2329.29     86.82 o 
   9   3   7      881.73      814.97     33.70 o 
  10   3   7    31183.26    30416.50    457.34 o 
  11   3   7     1031.78     1014.10     45.67 o 
  12   3   7     1730.32     1719.70     94.48 o 
  13   3   7      639.49      564.05     26.02 o 
  14   3   7     2403.64     2335.65     51.17 o 
  15   3   7       57.72       61.62     25.59 o 
  16   3   7     3401.06     3404.27     60.44 o 
  17   3   7      441.99      429.33     32.17 o 
  18   3   7     2533.98     2623.32    192.18 o 
  19   3   7       47.21       28.28     25.97 o 
  20   3   7      674.15      655.44     40.72 o 
  21   3   7      308.26      290.48     20.84 o 
  22   3   7    11348.50    10934.43    629.58 o 
  23   3   7      308.49      307.82     59.24 o 
  24   3   7      542.22      464.09     25.10 o 
  25   3   7      118.30       49.21     32.94 o 
  26   3   7     4817.99     4818.22    355.65 o 
  27   3   7       96.32       49.58     34.10 o 
  28   3   7      100.15      144.41     19.27 o 
  29   3   7       44.59      -33.43     33.86 o 
  30   3   7      655.93      657.87     35.88 o 
   1   4   7      273.32      302.30     12.64 o 
   2   4   7    41040.99    38838.69   2778.73 o 
   3   4   7      499.96      523.74     59.58 o 
   4   4   7     2103.58     2088.58     98.10 o 
   5   4   7      451.54      436.21     30.10 o 
   6   4   7     6728.77     6738.95    427.71 o 
   7   4   7      290.72      291.13     17.22 o 
   8   4   7     1259.81     1264.95     39.66 o 
   9   4   7       19.02       11.01     24.55 o 
  10   4   7     3938.04     3691.89    209.66 o 
  11   4   7       31.99       30.80     22.46 o 
  12   4   7       28.52       61.94     23.19 o 
  13   4   7      768.51      711.17     37.24 o 
  14   4   7    17027.59    16054.35   1079.85 o 
  15   4   7     1205.28     1131.74     49.06 o 
  16   4   7      945.36      971.70     86.30 o 
  17   4   7      209.46      173.21     18.07 o 
  18   4   7    10370.31     9864.23    662.42 o 
  19   4   7      398.05      382.23     23.64 o 
  20   4   7      295.76      348.32     27.57 o 
  21   4   7      177.55      196.89     17.08 o 
  22   4   7     1560.59     1598.04     49.21 o 
  23   4   7      136.09      168.55     17.33 o 
  24   4   7      181.90      228.09     18.65 o 
  25   4   7      304.76      325.96     44.57 o 
  26   4   7     1433.34     1395.97     52.50 o 
  27   4   7      151.15      135.00     24.41 o 
  28   4   7     1084.68     1210.37    159.80 o 
  29   4   7       43.47       99.86     36.35 o 
   0   5   7     2704.94     2538.00     53.18 o 
   1   5   7      476.29      444.39     17.26 o 
   2   5   7    10147.17    10000.05    387.06 o 
   3   5   7      411.40      336.39     20.14 o 
   4   5   7     1795.60     1833.11     47.85 o 
   5   5   7      550.88      556.19     29.12 o 
   6   5   7    30616.46    30707.62    269.21 o 
   7   5   7     1030.07     1022.09     82.19 o 
   8   5   7     1207.53     1179.70     80.47 o 
   9   5   7      802.25      774.40     66.97 o 
  10   5   7    12744.80    12477.69    117.72 o 
  11   5   7     1149.26     1098.40     43.42 o 
  12   5   7       35.17       64.83     33.48 o 
  13   5   7      131.67       80.29     27.40 o 
  14   5   7      990.53      927.71     64.89 o 
  15   5   7      332.16      330.04     19.51 o 
  16   5   7      613.25      602.26     30.97 o 
  17   5   7       31.32       64.62     27.32 o 
  18   5   7     1359.00     1429.84     50.47 o 
  19   5   7       19.88       87.46     27.96 o 
  20   5   7      852.39      900.78     44.56 o 
  21   5   7      186.48      192.08     21.99 o 
  22   5   7     4043.33     4163.61     82.02 o 
  23   5   7      232.75      229.38     46.92 o 
  24   5   7       66.11      101.29     23.36 o 
  25   5   7      150.33      109.16     36.87 o 
  26   5   7     2379.68     2501.88    143.01 o 
  27   5   7       84.37      109.35     47.10 o 
   1   6   7      915.54      853.82     32.97 o 
   2   6   7    11552.87    10992.71    272.21 o 
   3   6   7     1144.92     1116.25     39.28 o 
   4   6   7      321.27      290.98     31.64 o 
   5   6   7       21.00       35.08     38.15 o 
   6   6   7     1195.95     1013.23     45.77 o 
   7   6   7      634.60      538.58     26.34 o 
   8   6   7      303.52      245.31     23.91 o 
   9   6   7      310.62      320.19     18.79 o 
  10   6   7     2016.01     1986.51    111.95 o 
  11   6   7      221.17      217.36     16.67 o 
  12   6   7      111.09       85.74     25.92 o 
  13   6   7      554.56      542.38     29.99 o 
  14   6   7    10107.00     9627.86    354.87 o 
  15   6   7      397.31      394.23     22.42 o 
  16   6   7      321.53      328.41     20.63 o 
  17   6   7       22.60       23.74     32.38 o 
  18   6   7    10041.17     9830.74    292.00 o 
  19   6   7      229.81      232.44     59.50 o 
  20   6   7      126.08      100.73     35.43 o 
  21   6   7      157.82      163.98     37.28 o 
  22   6   7     1046.70      985.77     48.54 o 
  23   6   7      169.56      168.46     20.08 o 
  24   6   7      124.24       97.09     24.66 o 
  25   6   7      131.71       93.57     36.83 o 
   0   7   7      838.19      987.61    130.32 o 
   1   7   7      150.22      162.45     11.00 o 
   2   7   7      913.95      910.72     71.67 o 
   3   7   7      281.27      285.54     34.45 o 
   4   7   7     1213.26     1203.03     55.49 o 
   5   7   7      712.84      733.97     35.44 o 
   6   7   7     9105.62     8965.18    271.49 o 
   7   7   7      415.60      430.06     34.70 o 
   8   7   7      193.11      150.74     30.29 o 
   9   7   7     1048.08     1019.54     53.19 o 
  10   7   7     6956.64     6652.91    293.70 o 
  11   7   7      440.05      457.02     26.06 o 
  12   7   7     1439.24     1353.88     62.71 o 
  13   7   7       77.88      128.74     18.52 o 
  14   7   7     1876.52     1901.71     82.97 o 
  15   7   7        7.04        7.09     53.57 o 
  16   7   7      930.31     1004.83     47.30 o 
  17   7   7      308.83      330.13     21.95 o 
  18   7   7     1336.27     1342.10     72.46 o 
  19   7   7       28.53       28.23     34.34 o 
  20   7   7      446.94      459.39     49.39 o 
  21   7   7      220.11      250.59     24.93 o 
   1   8   7      296.92      301.80     14.45 o 
   2   8   7     6558.06     6479.35    383.78 o 
   3   8   7      263.09      245.52     19.59 o 
   4   8   7      563.22      556.32     31.38 o 
   5   8   7      146.38      121.50     33.02 o 
   6   8   7     2442.48     2497.90     75.79 o 
   7   8   7      257.67      258.19     21.59 o 
   8   8   7      138.14      161.27     27.68 o 
   9   8   7       82.45       63.89     48.12 o 
  10   8   7      405.49      405.21     21.55 o 
  11   8   7        6.92       38.68     29.44 o 
  12   8   7      147.31      157.91     23.88 o 
  13   8   7      761.96      713.05     36.96 o 
  14   8   7     5235.03     5173.01    102.52 o 
  15   8   7      396.87      421.36     24.55 o 
  16   8   7       17.14       66.83     76.76 o 
  17   8   7      272.11      231.64     57.83 o 
   0   9   7      895.75      795.05     79.26 o 
   1   9   7       60.44       47.06     23.47 o 
   2   9   7     1059.06     1104.20     74.32 o 
   3   9   7       97.11       85.93     41.37 o 
   4   9   7      182.75      190.38     25.14 o 
   5   9   7      300.13      335.73     22.79 o 
   6   9   7     6639.22     6401.57    533.52 o 
   7   9   7      402.91      419.15     24.46 o 
   8   9   7      111.28      359.64    183.21 o 
   9   9   7      327.73      360.67     45.84 o 
   0   0   8    63266.21    54388.30    298.03 o 
   2   0   8    12948.94    11817.45    139.43 o 
   4   0   8     9491.19     8168.97    117.68 o 
   6   0   8    14783.29    12708.27    145.57 o 
   8   0   8     2157.44     1945.03     61.92 o 
  10   0   8    13230.26    11768.02    142.23 o 
  12   0   8     5250.88     5078.98     95.98 o 
  14   0   8     2887.25     2708.06     75.12 o 
  16   0   8    10429.81    10941.69    145.93 o 
  18   0   8      430.83      453.27     34.31 o 
  20   0   8     6897.69     7016.04    123.41 o 
  22   0   8     3143.50     2966.19     86.39 o 
  24   0   8       37.75      -12.04     38.70 o 
  26   0   8     2424.05     2461.38     87.69 o 
  28   0   8     3683.22     3679.78    106.93 o 
  30   0   8      180.16      198.64     30.86 o 
   1   1   8      795.10      737.59     22.53 o 
   2   1   8    12390.71    12233.60    219.49 o 
   3   1   8      448.79      400.46     22.81 o 
   4   1   8    12468.17    12107.67    140.24 o 
   5   1   8       91.84       99.60     15.03 o 
   6   1   8     2281.51     2141.92    124.42 o 
   7   1   8      332.96      348.73     23.03 o 
   8   1   8    13272.55    13072.74    176.21 o 
   9   1   8      528.95      567.08     30.12 o 
  10   1   8     1168.98     1410.64    251.44 o 
  11   1   8       61.82       94.83     53.28 o 
  12   1   8     6713.88     6876.76     81.36 o 
  13   1   8       68.05       97.47     25.78 o 
  14   1   8    11747.07    12282.81    109.89 o 
  15   1   8      207.57      274.27     26.76 o 
  16   1   8       84.81       81.10     26.69 o 
  17   1   8      536.75      538.72     29.20 o 
  18   1   8     4827.89     5341.76    223.39 o 
  19   1   8       57.54       35.26     27.78 o 
  20   1   8     2503.05     2657.64     59.51 o 
  21   1   8        9.28       31.30     30.86 o 
  22   1   8     2598.33     2719.27     72.24 o 
  23   1   8       88.53      119.52     30.99 o 
  24   1   8     5826.54     6054.81    105.32 o 
  25   1   8       34.22       -3.84     33.90 o 
  26   1   8     2361.34     2340.50     63.05 o 
  27   1   8       16.92      -20.50     34.71 o 
  28   1   8     1167.08     1234.04     88.06 o 
  29   1   8       64.00        5.41     38.63 o 
  30   1   8     1782.76     1758.03     58.06 o 
   0   2   8    24744.66    23937.44    142.67 o 
   1   2   8      124.30      151.81     14.06 o 
   2   2   8     7157.36     6732.57     77.70 o 
   3   2   8      229.96      228.74     13.47 o 
   4   2   8     5542.00     5112.75    185.90 o 
   5   2   8      187.63      206.74     24.44 o 
   6   2   8     8830.01     8607.46    307.12 o 
   7   2   8       12.15       32.73     22.96 o 
   8   2   8      204.20      208.03     14.29 o 
   9   2   8      368.16      387.26     23.17 o 
  10   2   8    13979.48    13647.13    500.26 o 
  11   2   8      874.02      781.02     39.08 o 
  12   2   8    23280.04    23194.41    600.98 o 
  13   2   8      745.21      755.90     37.19 o 
  14   2   8     4039.58     3963.59     93.05 o 
  15   2   8      267.20      275.22     19.04 o 
  16   2   8    16686.57    16648.31    176.23 o 
  17   2   8        6.67        8.71     27.88 o 
  18   2   8     1545.14     1563.54     63.30 o 
  19   2   8       19.40       -0.60     27.65 o 
  20   2   8     2119.70     2171.50     54.13 o 
  21   2   8        5.66      -35.03     40.42 o 
  22   2   8     3811.60     3979.93     79.65 o 
  23   2   8       12.84       28.98     29.31 o 
  24   2   8     1256.69     1558.21     50.84 o 
  25   2   8       36.64       30.46     29.88 o 
  26   2   8     1446.30     1423.65     52.87 o 
  27   2   8        3.43       18.09     32.00 o 
  28   2   8     1874.81     2092.24     68.99 o 
  29   2   8        0.61       24.55     33.30 o 
  30   2   8      180.55      236.32     21.08 o 
   1   3   8       54.68       51.99     14.71 o 
   2   3   8     8852.72     8605.63    118.57 o 
   3   3   8      429.64      443.16     39.64 o 
   4   3   8     8088.81     7874.41     85.40 o 
   5   3   8      203.23      241.06     15.21 o 
   6   3   8     2618.21     2586.87     84.70 o 
   7   3   8      520.38      532.16     67.30 o 
   8   3   8    17302.75    16792.93    125.63 o 
   9   3   8      293.82      297.34     16.54 o 
  10   3   8      135.01      139.55     34.61 o 
  11   3   8       62.14       73.39     38.67 o 
  12   3   8     4934.94     4685.34    148.07 o 
  13   3   8     1251.77     1222.77     43.36 o 
  14   3   8     9360.65     9050.54     99.50 o 
  15   3   8      401.57      395.99     22.51 o 
  16   3   8     1073.37     1079.73     70.53 o 
  17   3   8      120.73      117.74     46.71 o 
  18   3   8     5927.26     5944.28    230.25 o 
  19   3   8      119.01       55.61     30.74 o 
  20   3   8     3725.15     3688.75    241.02 o 
  21   3   8      117.76      112.52     24.72 o 
  22   3   8     1023.69      958.52     43.19 o 
  23   3   8      274.52      269.08     20.09 o 
  24   3   8     3360.89     3537.05     72.52 o 
  25   3   8      418.84      485.76     26.61 o 
  26   3   8     1675.87     1868.54     57.36 o 
  27   3   8      187.05      208.93     37.31 o 
  28   3   8      596.55      629.06     36.17 o 
  29   3   8       16.38      -10.19     53.24 o 
   0   4   8    17336.55    16592.97   1100.34 o 
   1   4   8     1288.86     1200.57     67.05 o 
   2   4   8     4901.59     4686.32    114.30 o 
   3   4   8      189.94      220.11     39.84 o 
   4   4   8    10086.00    10019.77    655.43 o 
   5   4   8      184.48      219.01     16.42 o 
   6   4   8     8675.93     8242.48    135.15 o 
   7   4   8      111.64      119.91     18.79 o 
   8   4   8     1330.59     1412.67    142.29 o 
   9   4   8      555.45      537.56     44.74 o 
  10   4   8     6661.98     6294.79    424.88 o 
  11   4   8      818.04      774.96     39.82 o 
  12   4   8     5669.44     5363.70    292.10 o 
  13   4   8      245.37      193.91     17.10 o 
  14   4   8     1088.68     1197.17     79.88 o 
  15   4   8       42.51       17.64     27.51 o 
  16   4   8     7587.41     7433.04    388.14 o 
  17   4   8        4.65       29.56     59.52 o 
  18   4   8      563.94      485.67     25.27 o 
  19   4   8       85.02       99.89     39.21 o 
  20   4   8     3556.86     3722.43    269.43 o 
  21   4   8      332.87      440.63     28.32 o 
  22   4   8     1892.54     1912.10    194.82 o 
  23   4   8      290.33      273.63     20.29 o 
  24   4   8       34.90       55.03     34.75 o 
  25   4   8       87.46       79.53     44.19 o 
  26   4   8     1076.19     1072.83    105.01 o 
  27   4   8       31.90       88.70     34.84 o 
   1   5   8      842.62      826.52     27.68 o 
   2   5   8     8127.38     8393.45     96.27 o 
   3   5   8     1073.29     1077.69     42.76 o 
   4   5   8     2489.64     2486.35     89.64 o 
   5   5   8      713.20      705.97     37.00 o 
   6   5   8     1105.04     1110.81     89.89 o 
   7   5   8      378.80      440.01     38.45 o 
   8   5   8     7493.36     7608.76    142.78 o 
   9   5   8      171.84      183.82     17.52 o 
  10   5   8     4563.25     4279.75     74.48 o 
  11   5   8      364.14      363.66     23.59 o 
  12   5   8     3714.38     3765.26     71.68 o 
  13   5   8      379.56      352.48     20.50 o 
  14   5   8     4136.25     4056.06    179.63 o 
  15   5   8      274.92      237.81     19.96 o 
  16   5   8      660.02      553.10     30.19 o 
  17   5   8       48.11       51.85     75.58 o 
  18   5   8     3289.42     3276.94    172.86 o 
  19   5   8       86.92       69.71     33.77 o 
  20   5   8     1372.70     1420.39     57.36 o 
  21   5   8       20.08       32.48     64.10 o 
  22   5   8     1148.05     1223.82     53.19 o 
  23   5   8      417.49      410.70     26.13 o 
  24   5   8     4096.95     4171.36    267.47 o 
  25   5   8      184.16      208.82     30.02 o 
   0   6   8     6707.66     6559.32    141.34 o 
   1   6   8      756.80      658.33     24.46 o 
   2   6   8     2398.49     2120.27     53.52 o 
   3   6   8      843.37      753.46     50.46 o 
   4   6   8     3386.84     3163.66    269.96 o 
   5   6   8       99.27      138.82     34.03 o 
   6   6   8     5452.87     5264.22     91.45 o 
   7   6   8      270.93      236.35     21.50 o 
   8   6   8      285.01      334.56     22.00 o 
   9   6   8      350.39      341.88     19.19 o 
  10   6   8     2791.83     2568.15    165.25 o 
  11   6   8      461.41      420.45     38.01 o 
  12   6   8     4841.37     4841.23    235.92 o 
  13   6   8      107.20      156.30     18.44 o 
  14   6   8      853.42      833.81    101.36 o 
  15   6   8      217.12      239.16     21.26 o 
  16   6   8     7073.44     6874.25    731.27 o 
  17   6   8      401.64      390.03     24.95 o 
  18   6   8      519.94      475.65     25.51 o 
  19   6   8       46.13       23.64     34.13 o 
  20   6   8     1484.16     1449.54     56.87 o 
  21   6   8      112.91      101.32     33.73 o 
  22   6   8     1386.26     1243.47    108.97 o 
   1   7   8      269.82      259.69     16.75 o 
   2   7   8     3012.57     2810.55    138.76 o 
   3   7   8      158.78      139.01     17.65 o 
   4   7   8     3270.56     3297.65    179.07 o 
   5   7   8      100.47      123.80     22.39 o 
   6   7   8     2267.32     2119.30     94.58 o 
   7   7   8      218.32      205.17     20.20 o 
   8   7   8     6241.53     5748.36    151.07 o 
   9   7   8      419.71      454.14     26.27 o 
  10   7   8      587.41      660.70     36.95 o 
  11   7   8      298.62      320.85     21.17 o 
  12   7   8     1262.17     1173.80     81.52 o 
  13   7   8      772.12      786.28     94.67 o 
  14   7   8     2719.58     2796.20    223.31 o 
  15   7   8      162.88      114.47     36.65 o 
  16   7   8      210.51      210.70     21.89 o 
  17   7   8       16.55      -33.25     37.20 o 
  18   7   8     3321.07     3547.44    287.56 o 
  19   7   8       69.54      107.04     39.96 o 
   0   8   8     5732.04     5910.80    302.48 o 
   1   8   8      259.99      304.83     16.54 o 
   2   8   8      619.52      579.46     68.64 o 
   3   8   8       71.68      126.97     31.25 o 
   4   8   8     3042.15     2807.43    156.13 o 
   5   8   8      322.64      308.42     36.95 o 
   6   8   8     2407.56     2409.20    248.88 o 
   7   8   8       51.46       90.14     33.68 o 
   8   8   8      149.73      168.76     19.65 o 
   9   8   8      285.40      170.48     28.87 o 
  10   8   8     2250.59     2167.04    107.42 o 
  11   8   8      491.89      426.35     32.54 o 
  12   8   8     2163.56     2146.41     91.05 o 
  13   8   8      178.69      160.79     25.67 o 
   2   0   9     4552.23     4366.29     95.06 o 
   4   0   9     9824.48     8998.15    135.01 o 
   6   0   9     2226.88     1997.70     69.51 o 
   8   0   9    15722.62    14936.37    174.58 o 
  10   0   9     4503.52     4217.32     98.02 o 
  12   0   9    10872.33    10587.04    152.91 o 
  14   0   9      201.08      179.32     23.28 o 
  16   0   9      775.42      900.28     56.40 o 
  18   0   9     1819.80     1765.41     74.01 o 
  20   0   9     2210.64     2235.78     83.57 o 
  22   0   9      373.36      392.64     29.08 o 
  24   0   9    12604.76    13540.28    192.35 o 
  26   0   9       42.49        9.75     45.32 o 
  28   0   9     2833.55     2853.63    104.18 o 
   0   1   9    32549.21    30446.66    172.10 o 
   1   1   9      289.38      285.86     15.65 o 
   2   1   9      118.31      118.03     14.23 o 
   3   1   9       75.15       93.80     24.54 o 
   4   1   9    11172.90    10630.65    103.07 o 
   5   1   9      342.74      381.35     20.48 o 
   6   1   9      305.31      323.32     16.45 o 
   7   1   9     1028.45      957.92     37.51 o 
   8   1   9     2119.29     2013.94     66.56 o 
   9   1   9      267.76      219.55     15.83 o 
  10   1   9      944.44      937.77     38.67 o 
  11   1   9      147.01      133.07     16.65 o 
  12   1   9    16946.60    16940.08    134.19 o 
  13   1   9       35.75       81.94     39.72 o 
  14   1   9      159.07      107.78     21.35 o 
  15   1   9      212.37      240.64     19.07 o 
  16   1   9    15337.07    16286.37    136.47 o 
  17   1   9      140.08       89.15     39.68 o 
  18   1   9      169.83      205.29     18.09 o 
  19   1   9       64.40       85.18     29.22 o 
  20   1   9     8414.52     8905.20    107.36 o 
  21   1   9       45.12       43.01     39.34 o 
  22   1   9      501.83      566.63     36.79 o 
  23   1   9       82.00       43.92     31.01 o 
  24   1   9      159.10      200.18     22.45 o 
  25   1   9       10.85       55.69     31.11 o 
  26   1   9      102.39       71.48     34.74 o 
  27   1   9       15.62      -37.25     37.25 o 
  28   1   9     4439.62     4997.53    102.32 o 
   1   2   9       20.18       -9.23     15.72 o 
   2   2   9      995.56      988.20     36.93 o 
   3   2   9       73.41       66.69     39.84 o 
   4   2   9    16622.19    15824.54    231.43 o 
   5   2   9       64.32       27.68     28.27 o 
   6   2   9     2123.78     2120.91     61.67 o 
   7   2   9       10.20       39.61     43.01 o 
   8   2   9    24084.84    23393.00    514.72 o 
   9   2   9      242.99      274.20     29.71 o 
  10   2   9     1360.97     1392.18    140.55 o 
  11   2   9      878.95      866.20     38.12 o 
  12   2   9    11152.28    10520.18    241.68 o 
  13   2   9      712.09      639.64     38.12 o 
  14   2   9      139.78      151.11     16.44 o 
  15   2   9       84.79       62.89     27.28 o 
  16   2   9     1340.98     1430.25     46.98 o 
  17   2   9        3.08       10.09     25.20 o 
  18   2   9      310.12      336.27     18.99 o 
  19   2   9       36.90       73.23     39.01 o 
  20   2   9     4539.13     4912.02     95.47 o 
  21   2   9       45.78       17.56     31.06 o 
  22   2   9       68.02       55.60     36.61 o 
  23   2   9      125.73      156.97     20.10 o 
  24   2   9     5367.47     5651.56     92.08 o 
  25   2   9      107.96       45.56     28.90 o 
  26   2   9      570.11      676.21     72.22 o 
  27   2   9       30.82       23.74     33.92 o 
  28   2   9      872.07      989.33     49.32 o 
   0   3   9    37250.43    34533.69   1017.71 o 
   1   3   9      705.97      678.61     31.26 o 
   2   3   9     1125.89     1218.60     42.78 o 
   3   3   9      467.57      446.18     22.13 o 
   4   3   9    12044.58    11554.29    109.57 o 
   5   3   9      258.86      272.38     18.86 o 
   6   3   9     3304.94     3303.12     62.14 o 
   7   3   9       10.73       26.03     22.60 o 
   8   3   9      582.05      530.35     26.07 o 
   9   3   9      122.20       44.07     26.62 o 
  10   3   9      113.85      116.41     15.74 o 
  11   3   9      204.88      200.68     17.84 o 
  12   3   9    14406.23    14642.56    128.94 o 
  13   3   9       81.22       94.29     31.31 o 
  14   3   9      562.44      637.79     32.52 o 
  15   3   9      313.29      343.28     21.78 o 
  16   3   9    13682.71    13816.54    129.96 o 
  17   3   9       29.26        3.32     32.01 o 
  18   3   9      125.84       78.26     30.94 o 
  19   3   9      129.98      122.45     54.77 o 
  20   3   9     3250.89     3392.22    131.73 o 
  21   3   9      248.18      300.50     19.80 o 
  22   3   9      427.58      438.09     39.92 o 
  23   3   9       34.61       34.09     42.12 o 
  24   3   9      416.17      432.11     57.52 o 
  25   3   9        4.94       32.74     30.02 o 
  26   3   9      394.25      424.49     26.28 o 
  27   3   9        9.68        8.33     32.62 o 
   1   4   9        0.15        7.68     26.12 o 
   2   4   9     2320.77     2370.07     87.19 o 
   3   4   9     1273.02     1272.06     69.25 o 
   4   4   9    10586.89     9714.90    284.46 o 
   5   4   9      501.38      541.23     55.13 o 
   6   4   9      400.55      353.53     23.82 o 
   7   4   9      134.51      140.69     16.70 o 
   8   4   9    11476.16    10989.04    497.70 o 
   9   4   9      123.67      183.82     17.01 o 
  10   4   9     1795.77     1579.64     99.13 o 
  11   4   9      366.99      354.64     22.35 o 
  12   4   9     6504.96     6290.82    263.22 o 
  13   4   9      145.53      149.85     26.36 o 
  14   4   9      189.20      229.26     18.31 o 
  15   4   9      134.39      104.35     20.62 o 
  16   4   9      111.14      131.02     17.41 o 
  17   4   9       28.82       31.55     67.69 o 
  18   4   9      292.62      312.09     21.27 o 
  19   4   9       46.99       48.17     31.55 o 
  20   4   9     2435.50     2558.54    234.13 o 
  21   4   9       87.66       92.75     30.32 o 
  22   4   9      304.96      253.91     21.51 o 
  23   4   9      426.84      454.40     65.26 o 
  24   4   9     5615.97     5853.86    582.68 o 
  25   4   9      417.49      457.50     37.44 o 
   0   5   9    15531.76    15044.82    229.07 o 
   1   5   9     1497.68     1488.81     44.60 o 
   2   5   9      487.91      477.90     37.08 o 
   3   5   9      128.46      202.95     50.88 o 
   4   5   9     4862.04     4870.51    219.31 o 
   5   5   9      131.84      120.26     30.13 o 
   6   5   9      284.57      286.41     17.91 o 
   7   5   9      127.18      109.33     19.15 o 
   8   5   9      522.39      520.30     28.51 o 
   9   5   9       86.60       65.42     42.24 o 
  10   5   9      535.11      624.24     47.70 o 
  11   5   9      317.05      288.70     19.77 o 
  12   5   9     5036.58     5111.43    109.52 o 
  13   5   9      571.28      592.56     32.29 o 
  14   5   9      459.64      568.05     29.60 o 
  15   5   9       17.20       45.36     32.75 o 
  16   5   9     9715.18     9980.02    298.60 o 
  17   5   9       33.40       18.10     62.44 o 
  18   5   9       84.44       52.05     35.14 o 
  19   5   9       20.68       68.72     34.76 o 
  20   5   9     4900.74     4819.77     91.16 o 
  21   5   9      253.50      285.82     23.48 o 
  22   5   9      401.96      493.33     47.60 o 
  23   5   9       24.65      -24.40     36.49 o 
   1   6   9       87.73       74.54     19.08 o 
   2   6   9      105.69      137.85     35.93 o 
   3   6   9      219.40      270.98     27.13 o 
   4   6   9     6337.04     5992.95     89.88 o 
   5   6   9      145.65      156.27     21.26 o 
   6   6   9        2.67       -6.97     29.42 o 
   7   6   9      321.49      355.49     27.66 o 
   8   6   9     9497.58     8927.47    134.37 o 
   9   6   9      740.21      686.55     34.64 o 
  10   6   9      297.27      330.72     20.64 o 
  11   6   9      534.08      497.13     27.37 o 
  12   6   9     3780.10     3770.32     77.88 o 
  13   6   9      534.14      505.84     34.88 o 
  14   6   9       50.83       56.52     32.35 o 
  15   6   9      110.16      108.05     26.29 o 
  16   6   9       41.49       16.57     33.56 o 
  17   6   9       23.73       38.84     93.54 o 
  18   6   9        7.07      -17.27     33.13 o 
  19   6   9       33.86       87.39     47.79 o 
  20   6   9     2798.06     2928.91    200.27 o 
   0   7   9    10404.65     9706.54    191.72 o 
   1   7   9      260.91      290.47     22.77 o 
   2   7   9      751.96      712.28     34.56 o 
   3   7   9       32.12       36.25     41.36 o 
   4   7   9     6266.71     5836.97     93.24 o 
   5   7   9       97.13       65.52     33.71 o 
   6   7   9     1236.73     1177.65     73.86 o 
   7   7   9       10.58       42.55     30.13 o 
   8   7   9       27.35       17.30     66.70 o 
   9   7   9      309.32      305.23     21.29 o 
  10   7   9      227.76      264.11     49.97 o 
  11   7   9      321.25      319.32     23.03 o 
  12   7   9     4653.55     4610.28    291.85 o 
  13   7   9      355.71      308.38     42.30 o 
  14   7   9      307.37      355.86     24.54 o 
  15   7   9      268.25      237.84     24.88 o 
  16   7   9     5651.54     5522.15    369.74 o 
   1   8   9       50.68       42.69     22.51 o 
   2   8   9      179.39      246.39     24.32 o 
   3   8   9      461.28      439.04     24.70 o 
   4   8   9     2828.95     2551.85    170.23 o 
   5   8   9      191.91      180.98     67.71 o 
   6   8   9       18.30       28.35     44.74 o 
   7   8   9      311.13      275.53     23.18 o 
   8   8   9     5614.69     5372.74     97.13 o 
   0   0  10    14218.94    13527.37    174.27 o 
   2   0  10     6561.66     6535.42    123.10 o 
   4   0  10     3374.97     3362.04     89.64 o 
   6   0  10     4870.40     4590.94    105.93 o 
   8   0  10     2220.14     2205.22     77.67 o 
  10   0  10    14674.85    14527.91    186.95 o 
  12   0  10     3581.65     3270.00     97.38 o 
  14   0  10      451.94      450.74     29.39 o 
  16   0  10    10629.35    11364.01    174.02 o 
  18   0  10     2012.38     2119.23     84.58 o 
  20   0  10     4224.87     4379.38    118.07 o 
  22   0  10     5386.54     5534.23    130.30 o 
  24   0  10       19.43      -10.24     48.73 o 
  26   0  10     1373.59     1356.68     84.07 o 
   1   1  10       94.52      102.06     15.43 o 
   2   1  10     9588.12     9397.94    103.29 o 
   3   1  10      114.86      101.84     24.59 o 
   4   1  10     8011.12     8012.61     96.41 o 
   5   1  10      309.27      314.40     20.14 o 
   6   1  10      203.35      238.99     23.23 o 
   7   1  10      294.43      308.92     19.43 o 
   8   1  10     8977.54     8724.75    195.00 o 
   9   1  10      224.06      248.17     29.07 o 
  10   1  10     1908.91     1857.21    103.18 o 
  11   1  10       64.94      108.47     20.14 o 
  12   1  10     3625.16     3668.94     70.27 o 
  13   1  10       68.42       69.55     21.51 o 
  14   1  10     8129.42     8710.74    208.54 o 
  15   1  10       34.94       78.78     29.70 o 
  16   1  10      117.95       75.10     31.54 o 
  17   1  10       68.61       51.58     30.34 o 
  18   1  10     1303.19     1369.44    114.24 o 
  19   1  10       72.99       82.82     33.69 o 
  20   1  10     2250.13     2466.60     64.36 o 
  21   1  10      118.47      134.42     20.08 o 
  22   1  10      929.14     1070.65     49.59 o 
  23   1  10       49.52      113.30     20.15 o 
  24   1  10     3194.44     3469.62     78.02 o 
  25   1  10       95.07      104.18     27.17 o 
  26   1  10      903.60     1047.97     51.75 o 
   0   2  10    19313.45    18931.42    332.30 o 
   1   2  10      266.56      284.78     24.25 o 
   2   2  10     6436.17     6376.22    174.71 o 
   3   2  10      225.08      209.10     17.83 o 
   4   2  10     9895.58    10087.90    107.79 o 
   5   2  10      192.76      247.64     17.81 o 
   6   2  10     6136.03     6052.56     86.35 o 
   7   2  10       10.73       -0.95     25.54 o 
   8   2  10     1097.08     1090.98     42.74 o 
   9   2  10      100.04      131.12     17.12 o 
  10   2  10     9563.67     9876.93    109.62 o 
  11   2  10      232.48      235.75     19.14 o 
  12   2  10     4638.08     4784.61     79.95 o 
  13   2  10      147.48      166.84     17.77 o 
  14   2  10     1139.26     1079.94     47.02 o 
  15   2  10      135.22      147.86     54.51 o 
  16   2  10     8422.11     8902.17    201.39 o 
  17   2  10      181.55      223.17     20.32 o 
  18   2  10       69.13      101.82     31.57 o 
  19   2  10       31.70       31.13     35.85 o 
  20   2  10     1549.05     1676.66     61.47 o 
  21   2  10       36.86       79.77     32.75 o 
  22   2  10     4760.34     5460.90    384.76 o 
  23   2  10       44.60       93.62     35.42 o 
  24   2  10      231.69      230.19     58.51 o 
  25   2  10        5.67      -36.76     36.76 o 
  26   2  10     3033.41     3523.89    111.40 o 
   1   3  10      207.90      224.80     19.17 o 
   2   3  10     8137.41     7862.33    266.35 o 
   3   3  10      153.87      209.15     17.57 o 
   4   3  10     8752.96     8901.44    128.04 o 
   5   3  10      216.40      246.08     17.87 o 
   6   3  10      813.25      813.36     65.27 o 
   7   3  10      128.58      160.98     42.50 o 
   8   3  10     9945.40    10000.99    155.51 o 
   9   3  10      551.53      521.07     46.82 o 
  10   3  10      998.12      958.17     42.67 o 
  11   3  10      128.67       98.92     28.74 o 
  12   3  10     3287.41     3183.96     68.87 o 
  13   3  10      458.28      515.55     26.75 o 
  14   3  10     3861.64     3944.08     75.54 o 
  15   3  10      138.23      103.10     22.37 o 
  16   3  10      257.39      244.25     19.28 o 
  17   3  10       10.88       64.91     30.42 o 
  18   3  10     1397.88     1509.36     78.92 o 
  19   3  10      104.12      127.14     24.61 o 
  20   3  10     1418.46     1392.85     67.06 o 
  21   3  10      165.43      138.28     36.43 o 
  22   3  10     1239.16     1420.65     56.14 o 
  23   3  10       71.05       56.47     46.44 o 
  24   3  10     1999.83     2136.02     66.18 o 
   0   4  10     8293.56     7764.77    319.62 o 
   1   4  10      736.47      696.97     24.54 o 
   2   4  10     1488.55     1565.70     50.78 o 
   3   4  10      493.94      503.36     39.00 o 
   4   4  10     2444.49     2453.38    148.12 o 
   5   4  10      371.94      365.19     59.37 o 
   6   4  10     3308.85     3019.05    178.17 o 
   7   4  10      151.80      139.55     20.59 o 
   8   4  10      104.06      179.47     46.68 o 
   9   4  10      300.26      259.83     26.18 o 
  10   4  10     8127.84     7758.24    158.99 o 
  11   4  10      239.51      224.83     73.58 o 
  12   4  10     4166.00     4097.12     80.28 o 
  13   4  10       61.37       72.94     22.59 o 
  14   4  10      281.39      281.51     40.90 o 
  15   4  10      103.23      105.57     32.85 o 
  16   4  10     4962.41     4878.54     87.65 o 
  17   4  10       11.77      101.68     32.96 o 
  18   4  10      662.58      608.81     64.01 o 
  19   4  10        1.03       -9.20     34.48 o 
  20   4  10     2669.16     2565.14     85.51 o 
  21   4  10       46.99       18.54     37.55 o 
  22   4  10     3681.69     3888.45    144.21 o 
  23   4  10       32.50       71.98     38.88 o 
   1   5  10      227.04      269.28     17.37 o 
   2   5  10     3956.06     4097.50     77.67 o 
   3   5  10      302.36      322.58     20.14 o 
   4   5  10     2959.30     3035.94     99.19 o 
   5   5  10      275.24      322.34     19.94 o 
   6   5  10      637.01      647.35     44.33 o 
   7   5  10      278.73      289.94     20.44 o 
   8   5  10     3946.72     3901.34     89.36 o 
   9   5  10      545.56      562.95     67.88 o 
  10   5  10     1634.39     1803.98     93.23 o 
  11   5  10      152.25      165.14     25.09 o 
  12   5  10     2284.98     2161.38     68.29 o 
  13   5  10      287.68      291.00     25.01 o 
  14   5  10     4649.17     4532.82     87.44 o 
  15   5  10      353.30      382.98     23.76 o 
  16   5  10      110.22      136.64     82.79 o 
  17   5  10       23.40       47.98     32.50 o 
  18   5  10     2016.59     2010.77     68.27 o 
  19   5  10      227.10      210.21     27.99 o 
  20   5  10      800.70      856.27     54.54 o 
   0   6  10     7720.78     7797.72    453.39 o 
   1   6  10      149.03      169.08     15.01 o 
   2   6  10      808.18      785.59     40.14 o 
   3   6  10      205.73      185.33     29.90 o 
   4   6  10     3143.58     3123.66     72.63 o 
   5   6  10      193.61      234.40     30.76 o 
   6   6  10     2602.41     2587.24     66.70 o 
   7   6  10       20.92       77.15     30.29 o 
   8   6  10      212.19      228.23     37.95 o 
   9   6  10      305.97      289.47     22.72 o 
  10   6  10     3414.76     3377.40    106.53 o 
  11   6  10      508.98      453.96     24.12 o 
  12   6  10     2428.17     2241.94    179.28 o 
  13   6  10      101.60       70.68     35.81 o 
  14   6  10      518.06      563.05     33.15 o 
  15   6  10      295.05      290.66     23.81 o 
  16   6  10     3611.96     3479.39     84.15 o 
  17   6  10      300.11      300.98     38.30 o 
   1   7  10      174.48      175.20     23.12 o 
   2   7  10     3646.80     3444.43    123.14 o 
   3   7  10      213.87      195.02     21.18 o 
   4   7  10     2618.88     2548.15    129.81 o 
   5   7  10       27.82      -16.83     49.22 o 
   6   7  10      200.75      187.01     25.91 o 
   7   7  10      147.94      181.19     20.38 o 
   8   7  10     3810.10     3676.24    112.99 o 
   9   7  10      211.32      244.07     27.53 o 
  10   7  10      402.37      460.87     27.26 o 
  11   7  10      162.27      148.19     23.14 o 
   2   0  11    10502.81    10389.46    162.57 o 
   4   0  11      876.11      902.22     59.55 o 
   6   0  11     2738.77     2657.62     89.36 o 
   8   0  11      388.47      430.94     33.24 o 
  10   0  11     5963.60     6126.93    130.44 o 
  12   0  11      548.61      631.29     46.89 o 
  14   0  11    13100.55    13289.87    196.92 o 
  16   0  11     1044.27     1295.71     77.99 o 
  18   0  11     5453.73     5530.68    133.52 o 
  20   0  11      293.05      345.14     32.94 o 
  22   0  11      399.25      396.38     42.40 o 
  24   0  11       23.45       56.51     47.62 o 
   0   1  11      626.48      601.04    106.22 o 
   1   1  11      276.04      276.59     12.64 o 
   2   1  11     1404.05     1308.99     63.44 o 
   3   1  11       36.44       51.63     26.75 o 
   4   1  11      934.98      944.86     43.17 o 
   5   1  11       18.17       51.66     29.81 o 
   6   1  11    13932.48    14130.24    135.45 o 
   7   1  11      144.24      138.52     23.40 o 
   8   1  11       80.74      127.35     29.34 o 
   9   1  11       17.49       40.37     31.37 o 
  10   1  11    12930.55    13017.95    132.07 o 
  11   1  11       48.50      113.21     32.79 o 
  12   1  11      242.96      306.56     50.89 o 
  13   1  11      118.18      115.03     77.24 o 
  14   1  11     1505.35     1673.49     55.41 o 
  15   1  11      225.76      271.87     20.17 o 
  16   1  11      593.93      616.51     36.38 o 
  17   1  11      102.11      137.80     23.91 o 
  18   1  11     2189.89     2386.60    115.91 o 
  19   1  11       10.73       51.77     32.16 o 
  20   1  11       19.82       23.46     53.95 o 
  21   1  11       30.04       40.16     37.43 o 
  22   1  11     5724.47     6196.10    233.36 o 
  23   1  11       73.24      142.00     39.75 o 
   1   2  11       67.10      122.25     21.75 o 
   2   2  11    14460.21    14128.84    458.14 o 
   3   2  11       45.49       67.59     31.52 o 
   4   2  11     1238.64     1171.92     54.79 o 
   5   2  11       16.82       53.55     45.48 o 
   6   2  11     2120.89     2312.30     58.54 o 
   7   2  11       37.43        8.40     27.74 o 
   8   2  11      892.39      876.94     68.14 o 
   9   2  11        9.71        0.74     26.95 o 
  10   2  11      896.26      912.17     44.15 o 
  11   2  11       14.14       15.87     27.06 o 
  12   2  11     1534.23     1648.81     57.50 o 
  13   2  11      100.78      110.87     23.63 o 
  14   2  11     5836.38     6349.02    302.83 o 
  15   2  11       54.79       61.21     56.21 o 
  16   2  11      310.56      433.70     24.50 o 
  17   2  11      127.56      208.99     20.41 o 
  18   2  11     5208.37     6141.20    141.42 o 
  19   2  11      163.68      172.75     27.71 o 
  20   2  11      336.62      395.94     48.51 o 
  21   2  11       92.43      120.63     23.77 o 
  22   2  11      907.84     1016.72     79.31 o 
  23   2  11       44.08       83.35     35.71 o 
   0   3  11      122.49      163.37     38.53 o 
   1   3  11       44.47       85.48     19.10 o 
   2   3  11     2953.37     2713.43     67.18 o 
   3   3  11      381.07      376.76     25.55 o 
   4   3  11      479.38      509.04     28.89 o 
   5   3  11      523.52      578.28     31.09 o 
   6   3  11    10903.77    10946.26    443.85 o 
   7   3  11      436.20      509.48     28.83 o 
   8   3  11      742.01      635.85     33.84 o 
   9   3  11      125.14      145.37     19.24 o 
  10   3  11     7724.43     7779.29    105.48 o 
  11   3  11      178.17      131.29     36.03 o 
  12   3  11      149.58      159.55     19.14 o 
  13   3  11      119.65      148.42     18.43 o 
  14   3  11     1988.86     2105.55    196.32 o 
  15   3  11        6.17       -6.37     29.20 o 
  16   3  11     1071.88     1141.09     49.68 o 
  17   3  11       81.22       81.63     32.90 o 
  18   3  11     1145.46     1333.15     63.84 o 
  19   3  11       28.75       33.59     32.11 o 
  20   3  11       31.57       96.31     32.49 o 
  21   3  11       11.38      122.68     35.78 o 
   1   4  11      283.00      277.32     14.44 o 
   2   4  11     9837.54     9250.32    324.45 o 
   3   4  11      266.11      276.86     20.61 o 
   4   4  11      150.06      135.66     18.01 o 
   5   4  11      226.15      225.69     21.51 o 
   6   4  11      548.40      452.08     24.96 o 
   7   4  11      142.32      126.97     28.55 o 
   8   4  11      117.55      155.62     21.25 o 
   9   4  11       38.88       -7.13     34.17 o 
  10   4  11     2783.69     2671.86    220.75 o 
  11   4  11      172.34      170.17     24.98 o 
  12   4  11       96.62      136.07     24.04 o 
  13   4  11      155.03      102.95     39.84 o 
  14   4  11     8354.60     8122.06    278.32 o 
  15   4  11      219.97      281.06     23.77 o 
  16   4  11      196.08      210.20     65.15 o 
  17   4  11      128.25      115.53     25.25 o 
  18   4  11     3883.02     3867.90    132.54 o 
  19   4  11      165.87      176.44     31.95 o 
   0   5  11      654.72      725.05     41.44 o 
   1   5  11      119.13       86.42     21.17 o 
   2   5  11     1321.70     1316.40     52.00 o 
   3   5  11       45.37      -17.44     32.22 o 
   4   5  11      273.23      313.62     25.21 o 
   5   5  11      285.28      283.73     22.89 o 
   6   5  11     7174.27     7296.56    107.90 o 
   7   5  11      208.14      272.50     22.26 o 
   8   5  11      748.41      772.13     39.11 o 
   9   5  11      183.72      225.21     22.72 o 
  10   5  11     8106.64     8092.37    116.74 o 
  11   5  11      379.45      450.69     25.58 o 
  12   5  11      243.70      260.45     22.55 o 
  13   5  11      103.73      105.60     21.17 o 
  14   5  11      644.42      652.01     54.54 o 
  15   5  11      252.56      254.02     42.57 o 
  16   5  11      242.59      243.95     24.03 o 
   1   6  11      221.68      269.27     19.49 o 
   2   6  11     5698.53     5852.25    129.11 o 
   3   6  11      150.41      208.40     20.97 o 
   4   6  11       60.68       50.76     33.47 o 
   5   6  11       93.25       60.28     34.31 o 
   6   6  11     1454.16     1571.35     58.14 o 
   7   6  11       81.08       51.97     35.16 o 
   8   6  11       20.24       12.25     32.33 o 
   9   6  11       94.64       65.58     36.85 o 
  10   6  11      551.83      632.61    103.99 o 
  11   6  11       40.92        4.80     34.10 o 
  12   6  11      102.03      129.80     26.03 o 
   0   0  12     6390.41     5710.41    131.05 o 
   2   0  12     1056.39      817.11     64.60 o 
   4   0  12     1149.03     1136.93     66.95 o 
   6   0  12    11989.58    12031.37    187.98 o 
   8   0  12      710.30      839.67     65.66 o 
  10   0  12     6681.15     6667.77    146.97 o 
  12   0  12     2241.37     2186.06     92.52 o 
  14   0  12     1493.49     1551.70     80.44 o 
  16   0  12     2643.32     2766.62    102.37 o 
  18   0  12     2880.41     3251.02    114.34 o 
  20   0  12      394.04      386.14     36.15 o 
   1   1  12       76.79       65.03     22.31 o 
   2   1  12     8495.54     7965.19    108.46 o 
   3   1  12      206.71      206.11     19.42 o 
   4   1  12     1966.94     1841.50     65.33 o 
   5   1  12       50.83       71.78     32.18 o 
   6   1  12     1506.37     1578.84     55.75 o 
   7   1  12       20.67       43.88     44.92 o 
   8   1  12     3927.10     4020.23    203.65 o 
   9   1  12       47.65       97.30     33.75 o 
  10   1  12     1764.97     1846.06     70.55 o 
  11   1  12       23.83       14.54     34.33 o 
  12   1  12     1436.56     1537.21    100.40 o 
  13   1  12      156.93      152.27     25.90 o 
  14   1  12     4258.73     4417.80     88.83 o 
  15   1  12       15.48       -1.38     60.74 o 
  16   1  12       14.29      -35.64     35.64 o 
  17   1  12      155.01      184.01     46.43 o 
  18   1  12     4478.27     4999.50     95.93 o 
  19   1  12       97.53       10.58     41.71 o 
  20   1  12     1402.39     1513.68     62.54 o 
   0   2  12     6124.74     6270.97    167.06 o 
   1   2  12       50.44       74.76     21.27 o 
   2   2  12      571.50      579.22     31.90 o 
   3   2  12       58.31       53.09     30.82 o 
   4   2  12     2193.66     2236.60     63.94 o 
   5   2  12      218.62      261.12     24.36 o 
   6   2  12     8243.54     8089.14    109.70 o 
   7   2  12      200.96      195.09     20.59 o 
   8   2  12      757.32      758.21     35.86 o 
   9   2  12       68.66       51.09     32.68 o 
  10   2  12     3537.57     3764.69     78.89 o 
  11   2  12        9.27        3.84     31.41 o 
  12   2  12      997.73      988.80     50.31 o 
  13   2  12       48.49       47.13     53.41 o 
  14   2  12     1969.46     2200.72     68.53 o 
  15   2  12       86.46       90.43     39.83 o 
  16   2  12     1301.65     1420.55     64.51 o 
  17   2  12       21.27       21.62     33.55 o 
  18   2  12      541.42      579.28     30.32 o 
  19   2  12       19.58       28.14     35.14 o 
   1   3  12      209.57      225.35     25.83 o 
   2   3  12     5115.03     5276.41    209.00 o 
   3   3  12      242.91      261.21     40.03 o 
   4   3  12     1712.16     1687.89    121.65 o 
   5   3  12      109.60      152.87     23.57 o 
   6   3  12      649.29      688.86     43.17 o 
   7   3  12       32.17       42.33     31.01 o 
   8   3  12     2837.58     2939.21    175.04 o 
   9   3  12      103.78       23.05     34.78 o 
  10   3  12     1383.75     1406.25     61.60 o 
  11   3  12      163.93      172.60     48.36 o 
  12   3  12     1490.31     1400.96     76.99 o 
  13   3  12      143.81      148.56     29.78 o 
  14   3  12     2299.88     2283.88    113.00 o 
  15   3  12        8.31       68.27     45.36 o 
  16   3  12       19.80      -21.47     35.11 o 
  17   3  12       64.86      101.31     50.53 o 
  18   3  12     3507.69     3693.73     86.55 o 
   0   4  12     2204.09     1931.80     63.07 o 
   1   4  12        6.33       12.16     21.50 o 
   2   4  12      745.38      670.36     36.33 o 
   3   4  12      136.51       99.47     22.81 o 
   4   4  12      612.32      681.77     49.44 o 
   5   4  12      376.38      438.76     23.61 o 
   6   4  12     6967.15     6950.59    355.09 o 
   7   4  12      604.12      620.58     34.60 o 
   8   4  12      281.91      292.91     22.94 o 
   9   4  12       63.49       68.41     36.23 o 
  10   4  12     4730.94     4768.28    252.82 o 
  11   4  12       50.92       74.93     58.13 o 
  12   4  12     1349.97     1259.07     57.61 o 
  13   4  12       33.46       33.96     34.39 o 
  14   4  12      486.24      524.42     30.97 o 
  15   4  12      242.91      255.57     26.57 o 
   1   5  12        0.81       36.05     23.14 o 
   2   5  12     5061.39     5077.15    190.86 o 
   3   5  12       43.77       70.54     34.53 o 
   4   5  12     1679.16     1735.75     61.87 o 
   5   5  12       52.12       92.41     34.10 o 
   6   5  12     1105.03     1030.28     70.36 o 
   7   5  12       61.42       74.75     26.14 o 
   8   5  12     1921.42     2035.04     75.19 o 
   9   5  12      108.97       54.91     90.72 o 
  10   5  12     1032.09     1159.86     55.36 o 
  11   5  12      103.00      106.09     48.06 o 
   0   6  12     3804.27     3832.62    170.04 o 
   1   6  12      164.33      186.40     38.13 o 
   2   0  13     1209.09     1275.95     77.97 o 
   4   0  13     3517.21     3514.42    114.03 o 
   6   0  13      499.21      513.96     38.80 o 
   8   0  13     8418.84     8683.80    172.50 o 
  10   0  13      338.78      376.61     34.95 o 
  12   0  13     4283.19     4337.55    131.13 o 
  14   0  13      623.88      641.35     47.35 o 
  16   0  13       75.75       93.51     53.37 o 
   0   1  13     6084.31     6169.55    100.80 o 
   1   1  13       28.84       73.35     23.44 o 
   2   1  13       52.79       72.38     37.03 o 
   3   1  13        7.89       59.12     46.77 o 
   4   1  13     5632.62     5596.35     98.38 o 
   5   1  13        5.61       34.88     33.73 o 
   6   1  13     1536.39     1615.06     58.72 o 
   7   1  13      206.02      174.47     21.83 o 
   8   1  13      371.80      444.90     28.58 o 
   9   1  13      174.08      192.05     21.46 o 
  10   1  13      773.81      850.58     40.86 o 
  11   1  13       31.44       49.53     39.58 o 
  12   1  13     2234.23     2462.22     71.81 o 
  13   1  13        0.13       28.18     34.94 o 
  14   1  13      116.59      161.63     54.13 o 
  15   1  13       57.24       93.51     38.35 o 
  16   1  13     4902.69     5143.73     99.45 o 
   1   2  13       30.53       28.42     20.94 o 
   2   2  13      203.46      240.07     19.91 o 
   3   2  13       67.62       87.78     48.41 o 
   4   2  13     5448.58     5323.47    273.89 o 
   5   2  13       73.34      121.08     26.34 o 
   6   2  13        3.52      -36.81     36.81 o 
   7   2  13       53.60       12.29     35.40 o 
   8   2  13     7435.03     7670.37    249.16 o 
   9   2  13       51.70       27.38     35.83 o 
  10   2  13      104.23      139.60     20.31 o 
  11   2  13       20.45       35.38     34.15 o 
  12   2  13     2111.52     2245.52    117.03 o 
  13   2  13       17.32       22.85     33.19 o 
  14   2  13      209.40      186.70     22.14 o 
   0   3  13     6295.20     6234.01    225.84 o 
   1   3  13       48.40       68.00     25.02 o 
   2   3  13      107.94      192.35     71.18 o 
   3   3  13      326.77      357.30     22.53 o 
   4   3  13     3389.70     3639.02     80.35 o 
   5   3  13      380.35      345.38     24.29 o 
   6   3  13      937.39      816.81     40.24 o 
   7   3  13       30.48       28.97     37.69 o 
   8   3  13      396.80      488.74     28.12 o 
   9   3  13        5.42      -10.81     33.11 o 
  10   3  13      170.97      190.50     21.60 o 
  11   3  13        6.91      -24.16    121.85 o 
  12   3  13     2575.64     2779.16    178.91 o 
   1   4  13        8.40       85.84     21.84 o 
   2   4  13      829.94      995.20     73.91 o 
   3   4  13       14.17       33.71     35.81 o 
   4   4  13     2210.07     2216.33     69.98 o 
   5   4  13        1.83       77.59     34.92 o 
   6   4  13      176.40      197.64     28.19 o 
   7   4  13      268.43      325.37     29.91 o 
   8   4  13     5066.23     5300.42    101.53 o 
   0   0  14     5205.17     5320.18    144.43 o 
   2   0  14       62.63       94.70     56.31 o 
   4   0  14     3105.68     2969.94    115.10 o 
   6   0  14     1709.80     1771.51     91.28 o 
   8   0  14      476.69      429.67     35.84 o 
   1   1  14       22.80       47.16     24.52 o 
   2   1  14     1427.49     1432.81     59.13 o 
   3   1  14       22.09      130.97     35.15 o 
   4   1  14     2209.43     2246.89     71.62 o 
   5   1  14      111.26      137.70     25.39 o 
   6   1  14      221.88      276.43     25.30 o 
   7   1  14       17.87       46.48     96.31 o 
   8   1  14     5408.26     5598.38    105.22 o 
   9   1  14       77.66      139.14     40.22 o 
   0   2  14     6048.79     6075.73    431.98 o 
   1   2  14      126.65      135.83     22.01 o 
   2   2  14       17.96       58.54     32.14 o 
   3   2  14       93.69      118.62     21.44 o 
   4   2  14     2586.23     2386.18    270.06 o 
   5   2  14       79.77      113.64     34.98 o 
   6   2  14     1478.22     1512.34     95.96 o 
                                                 
